# Supplementary material for: Genome-wide analysis, expansion and expression of the NAC family under drought and heat stresses in bread wheat (T. aestivum L.)
Source: PLoS One. 2019 Mar 6;14(3):e0213390. doi: 10.1371/journal.pone.0213390 (PMC6402696; doi:10.1371/journal.pone.0213390)
Supplement: S1 Table — (XLSX) [file pone.0213390.s007.xlsx]

## Sheet: S1_Table
Sequence Name	Sequence Description	Sequence Length (amino acid)	Blast Min E-Value	Blast Similarity Mean	Blast Hit Description (HSP)	Blast Hit Taxonomy Name	Blast Hit E-Value	Blast Hit Length	Blast Hit Alignment Length	Blast Hit Gene Identifier	Blast Hit Accession	Blast Hit Score	Blast Top Hit Description (HSP)	Blast Top Hit Taxonomy Name	Blast Top Hit E-Value	InterPro Accession	InterPro Name	InterPro Signatures	InterPro GO ID
TraesCS1A01G190100.1	NAC domain containing protein 71	335	7.1e-81	0.7519	gi|1032286745|gb|OAP01073.1|NAC071 [Arabidopsis thaliana];gi|15236721|ref|NP_193532.1|NAC domain containing protein 71 [Arabidopsis thaliana]/gi|75219678|sp|O49697.1|NAC71_ARATHRecName: Full=NAC domain-containing protein 71 Short=ANAC071/gi|2894607|emb|CAA17141.1|NAM (no apical meristem)-like protein [Arabidopsis thaliana]/gi|7268550|emb|CAB78800.1|NAM (no apical meristem)-like protein [Arabidops…	Arabidopsis thaliana;Arabidopsis thaliana/Arabidopsis thaliana/Arabidopsis thaliana/Arabidopsis thaliana/Arabidopsis thaliana;Arabidopsis thaliana/Arabidopsis thaliana/Arabidopsis thaliana;Arabidopsis thaliana;Arabidopsis thaliana/Arabidopsis thaliana/Arabidopsis thaliana/Arabidopsis thaliana/Arabidopsis thaliana/Arabidopsis thaliana/Arabidopsis thaliana;Arabidopsis thaliana/Arabidopsis thaliana/…	7.1E-81;9.6E-81;1.2E-80;6.2E-79;1.1E-77;5.4E-75;2.5E-72;4.2E-72;7.7E-72;1.0E-70;9.1E-70;9.1E-70;2.4E-67;1.6E-66;3.1E-65;3.2E-59;3.2E-59;9.8E-59;1.2E-58;4.5E-58	292;262;292;292;292;283;631;281;246;479;476;476;301;298;479;567;567;549;558;549	162;162;162;160;160;235;158;137;158;223;184;184;158;155;223;162;162;162;162;162	1032286745;2894607/75219678/7268550/15236721/332658574;1128508114/1063723356/1039018533;1032278492;225879092/15237469/58331807/8885600/56381883/75180371/332008018;332193374/1032304549/42562467/8920628;15218843/332196319/6227016/1032299486;1063736544/1039022147;9294586/332642479/1032287162/67633638/15229511;186509710/332640391/145651780/1032291962/704043400;1032277098;10177071/75170237/332005022/1…	OAP01073;NP_193532/O49697/CAA17141/CAB78800/AEE83974;NP_001329603/ANM67800/BAW35238;OAO92820;AAW70401/BAH30616/BAA97530/NP_199471/AED95401/AAV85660/Q9LS24;OAP18874/NP_174529/AAF81350/AEE31495;OAP13811/NP_176766/AEE34440/AAF06052;NP_001332638/ANM71082;AEE76000/BAB02867/NP_188400/AAY78743/OAP01489;AEE73912/NP_186970/A4VCM0/ABP88115/OAP06289;OAO91426;Q9FFI5/NP_197228/BAB10513/AED92405;BAD44041/NP_17…	249.21;247.669;248.44;244.202;240.736;233.802;236.884;226.098;224.172;228.794;226.098;226.098;214.542;212.616;214.542;201.06;201.06;199.134;199.134;197.593	gi|1032286745|gb|OAP01073.1|NAC071 [Arabidopsis thaliana]	Arabidopsis thaliana	7.1e-81	IPR003441;noIPR;noIPR;IPR003441;IPR036093	NAC domain;NAC domain;NAC domain;NAC domain;NAC domain superfamily	PF02365 (PFAM);PTHR31989:SF51 (PANTHER);PTHR31989 (PANTHER);PS51005 (PROSITE_PROFILES);SSF101941 (SUPERFAMILY)	GO:0006355/GO:0003677;;;GO:0006355/GO:0003677;GO:0003677/GO:0006355
TraesCS1A01G261800.1	NAC (No Apical Meristem) domain transcriptional regulator superfamily protein	392	1e-96	0.7493	gi|30678002|ref|NP_565284.3|NAC domain containing protein 35 [Arabidopsis thaliana]/gi|75217017|sp|Q9ZVP8.2|NAC35_ARATHRecName: Full=NAC domain-containing protein 35 Short=ANAC035 AltName: Full=Protein LONG VEGETATIVE PHASE 1 Short=AtLOV1/gi|20197337|gb|AAC78526.2|NAM (no apical meristem)-like protein [Arabidopsis thaliana]/gi|330250488|gb|AEC05582.1|NAC domain containing protein 35 [Arabidopsis …	Arabidopsis thaliana/Arabidopsis thaliana/Arabidopsis thaliana/Arabidopsis thaliana;Arabidopsis thaliana/Arabidopsis thaliana/Arabidopsis thaliana;Arabidopsis thaliana;Arabidopsis thaliana;Arabidopsis thaliana;Arabidopsis thaliana/Arabidopsis thaliana/Arabidopsis thaliana/Arabidopsis thaliana;Arabidopsis thaliana;Arabidopsis thaliana/Arabidopsis thaliana;Arabidopsis thaliana/Arabidopsis thaliana/…	1.0E-96;1.3E-96;1.8E-96;1.9E-66;3.2E-57;5.3E-57;5.4E-57;8.7E-57;1.5E-56;1.7E-56;6.1E-56;1.2E-55;1.6E-55;1.8E-55;1.9E-55;1.9E-55;2.2E-55;6.9E-55;7.3E-55;1.6E-54	414;379;400;292;337;418;418;276;337;280;171;174;292;297;297;317;317;317;317;289	176;176;156;138;132;169;169;239;132;238;149;149;149;149;149;148;148;148;148;195	75217017/30678002/330250488/20197337;30678000/24030186/330250487;1032297328;21450867;1032281200;4262176/1063678980/1039010806/50401215;1032304075;330251484/145360022;332007096/10177980/50401161/334188082;1032296845;47169278/47169277/47169276/47169275/383875721/383875720;383875456/383875447/383875449/383875448/383875450/383875453/383875455/383875454;23397295;21593359/16226943/24417372/15982729/202…	Q9ZVP8/AAC78526/NP_565284/AEC05582;NP_850986/AEC05581/AAN41274;OAP11654;AAK26018;OAO95528;AEE30752/Q9ZVH0/AAD14493/NP_174009;OAP18400;AEC06578/NP_565404;NP_198798/BAB11386/AED94479/Q9FIW5;OAP11171;1UT7_B/4DUL_B/1UT7_A/4DUL_A/1UT4_A/1UT4_B;3SWM_B/3SWM_A/3SWM_D/3SWP_A/3SWM_C/3SWP_C/3SWP_B/3SWP_D;AAN31929;AEE85334/NP_567773/Q93VY3/AAM14367/AAM65308/AAL09817/AAL16305/AAN60296;OAO97067;Q9LDY8/NP_18816…	295.819;294.278;294.664;214.157;191.43;193.356;193.356;188.348;189.889;187.963;182.57;182.185;185.652;185.652;185.652;186.422;186.037;184.882;184.882;182.956	gi|75217017|sp|Q9ZVP8.2|NAC35_ARATHRecName: Full=NAC domain-containing protein 35 Short=ANAC035 AltName: Full=Protein LONG VEGETATIVE PHASE 1 Short=AtLOV1/gi|20197337|gb|AAC78526.2|NAM (no apical meristem)-like protein [Arabidopsis thaliana]/gi|330250488|gb|AEC05582.1|NAC domain containing protein 35 [Arabidopsis thaliana]/gi|30678002|ref|NP_565284.3|NAC domain containing protein 35 [Arabidopsis …	Arabidopsis thaliana	1e-96	IPR003441;noIPR;noIPR;IPR003441;IPR036093	NAC domain;NAC domain;NAC domain;NAC domain;NAC domain superfamily	PF02365 (PFAM);PTHR45123:SF2 (PANTHER);PTHR45123 (PANTHER);PS51005 (PROSITE_PROFILES);SSF101941 (SUPERFAMILY)	GO:0006355/GO:0003677;;;GO:0006355/GO:0003677;GO:0003677/GO:0006355
TraesCS1A01G263700.1	NAC (No Apical Meristem) domain transcriptional regulator superfamily protein	293	4.5e-115	0.7647	gi|15223456|ref|NP_171677.1|NAC (No Apical Meristem) domain transcriptional regulator superfamily protein [Arabidopsis thaliana]/gi|51316206|sp|Q39013.2|NAC2_ARATHRecName: Full=NAC domain-containing protein 2 Short=ANAC002/gi|8671840|gb|AAF78403.1|AC009273_9Strong similarity to OsNAC6 protein from Oryza sativa gb|AB028185. ESTs gb|AI996805, gb|T22869 and gb|AI100172 come from this gene [Arabidops…	Arabidopsis thaliana/Arabidopsis thaliana/Arabidopsis thaliana/Arabidopsis thaliana/Arabidopsis thaliana/Arabidopsis thaliana/Arabidopsis thaliana;Arabidopsis thaliana/Arabidopsis thaliana/Arabidopsis thaliana/Arabidopsis thaliana/Arabidopsis thaliana/Arabidopsis thaliana/Arabidopsis thaliana;Arabidopsis thaliana/Arabidopsis thaliana;Arabidopsis thaliana;Arabidopsis thaliana/Arabidopsis thaliana/…	4.5E-115;7.2E-100;1.0E-98;1.7E-98;2.0E-98;2.6E-98;3.6E-98;2.0E-96;1.1E-90;2.1E-85;1.2E-78;2.0E-78;8.3E-78;8.3E-78;8.0E-77;1.4E-76;1.6E-76;1.8E-76;4.2E-76;4.4E-76	289;253;269;252;312;322;283;306;151;153;171;174;317;317;317;297;317;297;320;323	299;160;276;160;274;274;275;274;143;147;174;170;180;180;170;160;170;160;170;170	51316206/8671840/87116660/13877717/15223456/332189205/1032300189;15223963/30793825/75169934/26452970/12323394/332197858/1032305145;21594049/10177060;21593134;24030239/75151864/332010415/1032275569/30697896;1039019535/1063743076;1032281639/19424091/22136754/110737514/332003967/22326685/75168917/13548337;23397338;110740870;26452827;47169278/47169277/47169276/47169275/383875721/383875720;383875456/3…	AEE27326/AAK43936/AAF78403/OAP14514/ABD19694/Q39013/NP_171677;NP_177869/BAC43561/OAP19470/AEE35979/AAG51675/AAP40365/Q9CAR0;BAB10472/AAM65967;AAM65083;AED97798/OAO89897/NP_201184/Q8H115/AAN41296;ANM68679/NP_001330407;NP_680161/Q9C598/AED91350/AAL87335/CAC35884/OAO95967/AAM91696/BAF00699;AAK76517;BAE98531;BAC43493;1UT7_B/4DUL_B/1UT7_A/4DUL_A/1UT4_A/1UT4_B;3SWM_B/3SWM_A/3SWM_D/3SWP_A/3SWM_C/3SWP_C/…	334.339;294.278;291.967;290.812;292.738;292.738;291.197;287.73;267.314;253.832;237.269;236.884;240.35;240.35;238.039;236.498;237.269;236.498;236.113;236.113	gi|13877717|gb|AAK43936.1|AF370617_1OsNAC6 protein-like protein [Arabidopsis thaliana]/gi|8671840|gb|AAF78403.1|AC009273_9Strong similarity to OsNAC6 protein from Oryza sativa gb|AB028185. ESTs gb|AI996805, gb|T22869 and gb|AI100172 come from this gene [Arabidopsis thaliana]/gi|87116660|gb|ABD19694.1|At1g01720 [Arabidopsis thaliana]/gi|51316206|sp|Q39013.2|NAC2_ARATHRecName: Full=NAC domain-conta…	Arabidopsis thaliana	4.5e-115	IPR003441;noIPR;noIPR;IPR003441;IPR036093	NAC domain;NAC domain;NAC domain;NAC domain;NAC domain superfamily	PF02365 (PFAM);PTHR31719:SF43 (PANTHER);PTHR31719 (PANTHER);PS51005 (PROSITE_PROFILES);SSF101941 (SUPERFAMILY)	GO:0006355/GO:0003677;;;GO:0006355/GO:0003677;GO:0003677/GO:0006355
TraesCS1A01G266300.2	NAC domain containing protein 82	429	1.2e-82	0.7299	gi|15237609|ref|NP_201211.1|NAC domain containing protein 103 [Arabidopsis thaliana]/gi|10176954|dbj|BAB10274.1|unnamed protein product [Arabidopsis thaliana]/gi|332010452|gb|AED97835.1|NAC domain containing protein 103 [Arabidopsis thaliana]/gi|1032278528|gb|OAO92856.1|NAC103 [Arabidopsis thaliana];gi|15242390|ref|NP_196495.1|NAC domain containing protein 82 [Arabidopsis thaliana]/gi|145334339|r…	Arabidopsis thaliana/Arabidopsis thaliana/Arabidopsis thaliana/Arabidopsis thaliana;Arabidopsis thaliana/Arabidopsis thaliana/Arabidopsis thaliana/Arabidopsis thaliana/Arabidopsis thaliana/Arabidopsis thaliana/Arabidopsis thaliana/Arabidopsis thaliana/Arabidopsis thaliana/Arabidopsis thaliana/Arabidopsis thaliana/Arabidopsis thaliana/Arabidopsis thaliana/Arabidopsis thaliana;Arabidopsis thaliana;…	1.2E-82;9.4E-80;9.6E-80;4.8E-77;4.9E-77;4.7E-73;3.1E-72;4.3E-72;1.8E-71;1.0E-69;3.9E-69;2.2E-68;4.4E-68;5.4E-68;7.5E-68;6.8E-66;6.1E-65;1.3E-64;1.3E-64;2.4E-64	356;489;481;567;567;569;558;549;549;631;447;557;564;564;564;459;576;447;246;238	244;207;207;174;174;172;168;168;168;167;173;273;173;349;173;185;185;177;159;183	15237609/10176954/1032278528/332010452;56236056/75173202/145334339/145334341/332003993/332003992/332003995/332003994/1039019163/9955520/1063730846/15242390/238481224/222423870;1032280022;332003356/20466286/51316421/15237699/22136362/7406445;1032276750;6456751;8567779/12322791;19310691/18398895/332641396/15293139/75164838/1032291930;21593389;15218843/332196319/6227016/1032299486;1039010717/1063690…	OAO92856/NP_201211/AED97835/BAB10274;AED91378/NP_001154700/AED91376/AED91377/AED91375/Q9FY82/BAH19899/AAV84484/NP_001330102/NP_001078552/NP_001078551/CAC05459/ANM68338/NP_196495;OAO94350;Q84K00/AAM91259/NP_196061/AED90739/CAB85547/AAM20460;OAO91078;AAF09254;AAG51388/AAF76351;NP_566376/AAK93680/AAL85076/AEE74917/Q949N0/OAP06257;AAM65338;OAP13811/NP_176766/AEE34440/AAF06052;ANM60646/NP_001322918;NP…	259.225;255.758;255.758;251.136;251.136;240.736;238.039;237.654;236.113;233.417;226.868;228.024;227.254;227.254;226.868;218.779;219.55;215.312;208.764;207.994	gi|1032278528|gb|OAO92856.1|NAC103 [Arabidopsis thaliana]/gi|10176954|dbj|BAB10274.1|unnamed protein product [Arabidopsis thaliana]/gi|332010452|gb|AED97835.1|NAC domain containing protein 103 [Arabidopsis thaliana]/gi|15237609|ref|NP_201211.1|NAC domain containing protein 103 [Arabidopsis thaliana]	Arabidopsis thaliana	1.2e-82	IPR003441;noIPR;noIPR;IPR003441;IPR036093	NAC domain;NAC domain;NAC domain;NAC domain;NAC domain superfamily	PF02365 (PFAM);PTHR31989 (PANTHER);PTHR31989:SF61 (PANTHER);PS51005 (PROSITE_PROFILES);SSF101941 (SUPERFAMILY)	GO:0006355/GO:0003677;;;GO:0006355/GO:0003677;GO:0003677/GO:0006355
TraesCS1A01G275900.1	NAC domain containing protein 61	255	1.9e-66	0.5904	gi|15242228|ref|NP_197630.1|NAC domain containing protein 90 [Arabidopsis thaliana]/gi|50401162|sp|Q9FMR3.1|NAC90_ARATHRecName: Full=NAC domain-containing protein 90 Short=ANAC090/gi|9757819|dbj|BAB08337.1|NAC-domain protein-like [Arabidopsis thaliana]/gi|21592559|gb|AAM64508.1|NAC-domain protein-like [Arabidopsis thaliana]/gi|51969754|dbj|BAD43569.1|NAC-domain protein-like [Arabidopsis thaliana]…	Arabidopsis thaliana/Arabidopsis thaliana/Arabidopsis thaliana/Arabidopsis thaliana/Arabidopsis thaliana/Arabidopsis thaliana/Arabidopsis thaliana;Arabidopsis thaliana;Arabidopsis thaliana/Arabidopsis thaliana;Arabidopsis thaliana/Arabidopsis thaliana;Arabidopsis thaliana/Arabidopsis thaliana;Arabidopsis thaliana/Arabidopsis thaliana;Arabidopsis thaliana;Arabidopsis thaliana/Arabidopsis thaliana/…	1.9E-66;1.9E-60;2.0E-60;5.7E-51;4.1E-49;1.7E-38;4.4E-38;5.0E-38;5.5E-38;5.6E-38;3.6E-37;3.7E-37;6.3E-37;8.8E-37;1.1E-36;3.5E-36;9.4E-34;9.8E-34;9.8E-34;1.0E-33	235;241;241;228;160;276;400;414;379;280;292;292;268;281;268;283;648;577;637;652	201;174;203;174;162;238;162;162;162;204;159;159;171;159;209;209;165;165;165;165	51969754/21592559/50401162/15242228/9757819/332005637/1032279544;1032287266;332644375/186510661;50401176/7529769;1039013927/1063708250;330251484/145360022;1032297328;75217017/30678002/330250488/20197337;30678000/24030186/330250487;1032296845;225879092/15237469/58331807/8885600/56381883/75180371/332008018;1032278492;21554255;1063736544/1039022147;15293163/18409291/12597796/332196811/50400809/10323…	OAO93872/NP_197630/BAD43569/AAM64508/AED93020/Q9FMR3/BAB08337;OAP01593;AEE77896/NP_001118771;Q9M290/CAB86913;AEE77895/NP_190021;AEC06578/NP_565404;OAP11654;Q9ZVP8/AAC78526/NP_565284/AEC05582;NP_850986/AEC05581/AAN41274;OAP11171;AAW70401/BAH30616/BAA97530/NP_199471/AED95401/AAV85660/Q9LS24;OAO92820;AAM63330;NP_001332638/ANM71082;CAA10955/AAG60108/AAK93692/OAP14404/O49255/NP_564966/AEE34932/AAK2591…	207.223;192.2;192.2;167.548;160.229;136.732;138.658;138.658;137.887;135.576;133.65;133.65;132.494;132.494;131.724;130.954;129.798;129.413;129.798;129.798	gi|15242228|ref|NP_197630.1|NAC domain containing protein 90 [Arabidopsis thaliana]/gi|332005637|gb|AED93020.1|NAC domain containing protein 90 [Arabidopsis thaliana]/gi|9757819|dbj|BAB08337.1|NAC-domain protein-like [Arabidopsis thaliana]/gi|1032279544|gb|OAO93872.1|NAC090 [Arabidopsis thaliana]/gi|50401162|sp|Q9FMR3.1|NAC90_ARATHRecName: Full=NAC domain-containing protein 90 Short=ANAC090/gi|21…	Arabidopsis thaliana	1.9e-66	IPR003441;noIPR;noIPR;IPR003441;IPR036093	NAC domain;NAC domain;NAC domain;NAC domain;NAC domain superfamily	PF02365 (PFAM);PTHR31989 (PANTHER);PTHR31989:SF60 (PANTHER);PS51005 (PROSITE_PROFILES);SSF101941 (SUPERFAMILY)	GO:0006355/GO:0003677;;;GO:0006355/GO:0003677;GO:0003677/GO:0006355
TraesCS1A01G276000.1	NAC transcription factor-like 9	257	3.9e-65	0.5954	gi|15242228|ref|NP_197630.1|NAC domain containing protein 90 [Arabidopsis thaliana]/gi|50401162|sp|Q9FMR3.1|NAC90_ARATHRecName: Full=NAC domain-containing protein 90 Short=ANAC090/gi|9757819|dbj|BAB08337.1|NAC-domain protein-like [Arabidopsis thaliana]/gi|21592559|gb|AAM64508.1|NAC-domain protein-like [Arabidopsis thaliana]/gi|51969754|dbj|BAD43569.1|NAC-domain protein-like [Arabidopsis thaliana]…	Arabidopsis thaliana/Arabidopsis thaliana/Arabidopsis thaliana/Arabidopsis thaliana/Arabidopsis thaliana/Arabidopsis thaliana/Arabidopsis thaliana;Arabidopsis thaliana/Arabidopsis thaliana;Arabidopsis thaliana;Arabidopsis thaliana/Arabidopsis thaliana;Arabidopsis thaliana/Arabidopsis thaliana;Arabidopsis thaliana;Arabidopsis thaliana/Arabidopsis thaliana;Arabidopsis thaliana/Arabidopsis thaliana/…	3.9E-65;6.0E-62;5.3E-61;8.6E-53;3.1E-51;3.8E-38;4.4E-38;4.6E-38;4.7E-38;5.0E-38;5.3E-38;5.6E-38;5.9E-38;6.5E-38;2.0E-37;5.6E-37;6.0E-37;6.1E-37;4.3E-36;4.8E-36	235;241;241;228;160;577;648;652;637;533;292;512;534;292;281;414;379;400;262;292	198;236;236;236;156;168;168;168;168;167;166;167;167;166;142;167;167;167;167;167	51969754/21592559/50401162/15242228/9757819/332005637/1032279544;332644375/186510661;1032287266;50401176/7529769;1039013927/1063708250;6910587;332193437/42562475;332193438/1032305557/42571727/209529787/803374875;1032305556;334187196/332661135;225879092/15237469/58331807/8885600/56381883/75180371/332008018;1032282580/42567421/332661133/803374879;186516558/7270509/332661134/3367576;1032278492;10637…	OAO93872/NP_197630/BAD43569/AAM64508/AED93020/Q9FMR3/BAB08337;AEE77896/NP_001118771;OAP01593;Q9M290/CAB86913;AEE77895/NP_190021;AAF31292;NP_174582/AEE31558;B5X570/NP_973954/ACI49788/AEE31559/OAP19882;OAP19881;NP_001190927/AEE86535;AAW70401/BAH30616/BAA97530/NP_199471/AED95401/AAV85660/Q9LS24;AEE86533/OAO96907/NP_567986/F4JN35;CAA20028/AEE86534/CAB80274/NP_001119122;OAO92820;NP_001332638/ANM71082;…	204.142;196.052;193.741;172.17;166.007;141.739;142.124;142.124;141.739;140.584;135.961;140.198;140.584;135.576;134.035;135.961;135.191;135.576;130.183;130.954	gi|15242228|ref|NP_197630.1|NAC domain containing protein 90 [Arabidopsis thaliana]/gi|332005637|gb|AED93020.1|NAC domain containing protein 90 [Arabidopsis thaliana]/gi|9757819|dbj|BAB08337.1|NAC-domain protein-like [Arabidopsis thaliana]/gi|1032279544|gb|OAO93872.1|NAC090 [Arabidopsis thaliana]/gi|50401162|sp|Q9FMR3.1|NAC90_ARATHRecName: Full=NAC domain-containing protein 90 Short=ANAC090/gi|21…	Arabidopsis thaliana	3.9e-65	IPR003441;noIPR;noIPR;IPR003441;IPR036093	NAC domain;NAC domain;NAC domain;NAC domain;NAC domain superfamily	PF02365 (PFAM);PTHR31989 (PANTHER);PTHR31989:SF60 (PANTHER);PS51005 (PROSITE_PROFILES);SSF101941 (SUPERFAMILY)	GO:0006355/GO:0003677;;;GO:0006355/GO:0003677;GO:0003677/GO:0006355
TraesCS1A01G421500LC.1	NAC domain containing protein 82	94	1.3e-25	0.6491	gi|15218843|ref|NP_176766.1|NAC domain containing protein 28 [Arabidopsis thaliana]/gi|6227016|gb|AAF06052.1|AC009513_8Contains similarity to gb|AF123310 NAC domain protein NAM gene from Arabidopsis thaliana [Arabidopsis thaliana]/gi|332196319|gb|AEE34440.1|NAC domain containing protein 28 [Arabidopsis thaliana]/gi|1032299486|gb|OAP13811.1|NAC028 [Arabidopsis thaliana];gi|15236721|ref|NP_193532.1…	Arabidopsis thaliana/Arabidopsis thaliana/Arabidopsis thaliana/Arabidopsis thaliana;Arabidopsis thaliana/Arabidopsis thaliana/Arabidopsis thaliana/Arabidopsis thaliana/Arabidopsis thaliana;Arabidopsis thaliana/Arabidopsis thaliana/Arabidopsis thaliana/Arabidopsis thaliana/Arabidopsis thaliana;Arabidopsis thaliana;Arabidopsis thaliana/Arabidopsis thaliana/Arabidopsis thaliana;Arabidopsis thaliana/…	1.3E-25;1.2E-24;1.7E-24;2.3E-24;2.5E-24;3.1E-24;3.2E-24;5.5E-24;5.6E-24;7.6E-24;7.6E-24;7.9E-24;8.0E-24;8.0E-24;8.9E-24;9.6E-24;1.9E-23;2.4E-23;2.4E-23;6.4E-23	631;262;479;292;292;246;356;489;481;476;476;298;238;301;446;447;281;292;292;283	86;86;86;86;86;85;85;93;93;86;86;88;86;88;86;86;86;86;86;86	15218843/332196319/6227016/1032299486;2894607/75219678/7268550/15236721/332658574;186509710/332640391/145651780/1032291962/704043400;1032286745;1128508114/1063723356/1039018533;9294586/332642479/1032287162/67633638/15229511;15237609/10176954/1032278528/332010452;56236056/75173202/145334339/145334341/332003993/332003992/332003995/332003994/1039019163/9955520/1063730846/15242390/238481224/222423870…	OAP13811/NP_176766/AEE34440/AAF06052;NP_193532/O49697/CAA17141/CAB78800/AEE83974;AEE73912/NP_186970/A4VCM0/ABP88115/OAP06289;OAP01073;NP_001329603/ANM67800/BAW35238;AEE76000/BAB02867/NP_188400/AAY78743/OAP01489;OAO92856/NP_201211/AED97835/BAB10274;AED91378/NP_001154700/AED91376/AED91377/AED91375/Q9FY82/BAH19899/AAV84484/NP_001330102/NP_001078552/NP_001078551/CAC05459/ANM68338/NP_196495;OAO94350;O…	100.138;94.3597;96.2857;93.9745;93.9745;92.8189;94.7449;95.1301;95.1301;94.7449;94.7449;92.8189;91.6633;92.8189;94.3597;94.3597;91.2781;91.2781;91.2781;90.1225	gi|332196319|gb|AEE34440.1|NAC domain containing protein 28 [Arabidopsis thaliana]/gi|15218843|ref|NP_176766.1|NAC domain containing protein 28 [Arabidopsis thaliana]/gi|6227016|gb|AAF06052.1|AC009513_8Contains similarity to gb|AF123310 NAC domain protein NAM gene from Arabidopsis thaliana [Arabidopsis thaliana]/gi|1032299486|gb|OAP13811.1|NAC028 [Arabidopsis thaliana]	Arabidopsis thaliana	1.3e-25	IPR003441;noIPR;noIPR;IPR003441;IPR036093	NAC domain;NAC domain;NAC domain;NAC domain;NAC domain superfamily	PF02365 (PFAM);PTHR31989:SF46 (PANTHER);PTHR31989 (PANTHER);PS51005 (PROSITE_PROFILES);SSF101941 (SUPERFAMILY)	GO:0006355/GO:0003677;;;GO:0006355/GO:0003677;GO:0003677/GO:0006355
TraesCS1B01G113000.1	NAM (no apical meristem)-like protein	399	2.4e-12	0.4477	gi|186509710|ref|NP_186970.2|NAC domain containing protein 45 [Arabidopsis thaliana]/gi|704043400|sp|A4VCM0.1|NAC45_ARATHRecName: Full=NAC domain-containing protein 45/gi|145651780|gb|ABP88115.1|At3g03200 [Arabidopsis thaliana]/gi|332640391|gb|AEE73912.1|NAC domain containing protein 45 [Arabidopsis thaliana]/gi|1032291962|gb|OAP06289.1|NAC045 [Arabidopsis thaliana];gi|21593389|gb|AAM65338.1|NAC,…	Arabidopsis thaliana/Arabidopsis thaliana/Arabidopsis thaliana/Arabidopsis thaliana/Arabidopsis thaliana;Arabidopsis thaliana;Arabidopsis thaliana/Arabidopsis thaliana;Arabidopsis thaliana/Arabidopsis thaliana/Arabidopsis thaliana/Arabidopsis thaliana/Arabidopsis thaliana/Arabidopsis thaliana;Arabidopsis thaliana;Arabidopsis thaliana/Arabidopsis thaliana/Arabidopsis thaliana/Arabidopsis thaliana/…	2.4E-12;4.0E-12;4.8E-12;4.9E-12;1.2E-11;1.3E-11;2.5E-11;6.7E-11;6.7E-11;7.5E-11;7.8E-11;8.2E-11;8.3E-11;1.1E-10;1.2E-10;1.2E-10;1.4E-10;2.6E-10;2.9E-10;3.2E-10	479;549;558;549;567;567;569;476;476;396;394;348;479;395;395;342;409;365;262;268	188;163;163;163;164;164;160;163;163;163;163;177;187;163;163;162;205;167;165;165	186509710/332640391/145651780/1032291962/704043400;21593389;8567779/12322791;19310691/18398895/332641396/15293139/75164838/1032291930;1032276750;332003356/20466286/51316421/15237699/22136362/7406445;6456751;10177071/75170237/332005022/15237939;1032277098;1032304611;825168811/15221554/1039009940/1063690776/332195874;332010219/15241802/8809651/111074488/1039020969/1063742813/67633908/75335536/10322…	AEE73912/NP_186970/A4VCM0/ABP88115/OAP06289;AAM65338;AAG51388/AAF76351;NP_566376/AAK93680/AAL85076/AEE74917/Q949N0/OAP06257;OAO91078;Q84K00/AAM91259/NP_196061/AED90739/CAB85547/AAM20460;AAF09254;Q9FFI5/NP_197228/BAB10513/AED92405;OAO91426;OAP18936;AEE33995/NP_001319296/F4HYV5/ANM59940/NP_176457;ABH04617/OAO91872/ANM69996/AED97602/NP_001318864/Q9LVA1/AAY78878/BAA97202/NP_201044;AAF26106;NP_172690/…	69.707;68.9366;68.9366;68.9366;67.3958;67.3958;66.6254;65.0846;65.0846;64.6994;64.6994;64.3142;64.6994;64.3142;63.929;63.5438;63.929;62.7734;61.6178;61.6178	gi|704043400|sp|A4VCM0.1|NAC45_ARATHRecName: Full=NAC domain-containing protein 45/gi|145651780|gb|ABP88115.1|At3g03200 [Arabidopsis thaliana]/gi|1032291962|gb|OAP06289.1|NAC045 [Arabidopsis thaliana]/gi|332640391|gb|AEE73912.1|NAC domain containing protein 45 [Arabidopsis thaliana]/gi|186509710|ref|NP_186970.2|NAC domain containing protein 45 [Arabidopsis thaliana]	Arabidopsis thaliana	2.4e-12	IPR003441;noIPR;noIPR;noIPR;noIPR;IPR003441;IPR036093	NAC domain;NAC domain;NAC domain;NAC domain;NAC domain;NAC domain;NAC domain superfamily	PF02365 (PFAM);PTHR31989:SF99 (PANTHER);PTHR31989 (PANTHER);PTHR31989 (PANTHER);PTHR31989:SF99 (PANTHER);PS51005 (PROSITE_PROFILES);SSF101941 (SUPERFAMILY)	GO:0006355/GO:0003677;;;;;GO:0006355/GO:0003677;GO:0003677/GO:0006355
TraesCS1B01G113200.1	NAC domain containing protein 71	402	3e-10	0.432	gi|21593389|gb|AAM65338.1|NAC, putative [Arabidopsis thaliana];gi|12322791|gb|AAG51388.1|AC011560_20unknown protein 75639-73470 [Arabidopsis thaliana]/gi|8567779|gb|AAF76351.1|NAC, putative [Arabidopsis thaliana];gi|18398895|ref|NP_566376.1|NAC domain containing protein 53 [Arabidopsis thaliana]/gi|75164838|sp|Q949N0.1|NAC53_ARATHRecName: Full=NAC domain-containing protein 53 Short=ANAC053 AltNam…	Arabidopsis thaliana;Arabidopsis thaliana/Arabidopsis thaliana;Arabidopsis thaliana/Arabidopsis thaliana/Arabidopsis thaliana/Arabidopsis thaliana/Arabidopsis thaliana/Arabidopsis thaliana;Arabidopsis thaliana/Arabidopsis thaliana/Arabidopsis thaliana/Arabidopsis thaliana/Arabidopsis thaliana;Arabidopsis thaliana/Arabidopsis thaliana/Arabidopsis thaliana/Arabidopsis thaliana/Arabidopsis thaliana/…	3.0E-10;3.6E-10;4.1E-10;6.0E-10;8.2E-10;8.6E-10;1.2E-9;1.7E-9;1.9E-9;5.4E-9;6.4E-9;6.6E-9;7.4E-9;7.5E-9;7.7E-9;9.4E-9;1.0E-8;1.3E-8;1.3E-8;1.3E-8	549;558;549;479;567;567;348;569;268;262;476;476;292;479;292;281;394;292;292;316	163;163;163;188;164;164;177;160;165;165;162;162;165;187;165;136;163;136;136;169	21593389;8567779/12322791;19310691/18398895/332641396/15293139/75164838/1032291930;186509710/332640391/145651780/1032291962/704043400;332003356/20466286/51316421/15237699/22136362/7406445;1032276750;332010219/15241802/8809651/111074488/1039020969/1063742813/67633908/75335536/1032277544;6456751;15294216/20147281/2459430/1032295313/75097584/13272419/330253746/15226119;2894607/75219678/7268550/15236…	AAM65338;AAG51388/AAF76351;NP_566376/AAK93680/AAL85076/AEE74917/Q949N0/OAP06257;AEE73912/NP_186970/A4VCM0/ABP88115/OAP06289;Q84K00/AAM91259/NP_196061/AED90739/CAB85547/AAM20460;OAO91078;ABH04617/OAO91872/ANM69996/AED97602/NP_001318864/Q9LVA1/AAY78878/BAA97202/NP_201044;AAF09254;O22798/AAK95285/AEC08840/OAP09639/NP_180906/AAB80665/AAM10354/AAK17148;NP_193532/O49697/CAA17141/CAB78800/AEE83974;Q9FFI…	63.1586;63.1586;62.7734;62.003;62.003;62.003;60.8474;60.8474;59.3066;58.151;58.9214;58.9214;57.7658;58.5362;57.7658;57.3806;58.151;56.9954;56.9954;57.3806	gi|21593389|gb|AAM65338.1|NAC, putative [Arabidopsis thaliana]	Arabidopsis thaliana	3e-10	IPR003441;noIPR;noIPR;noIPR;IPR003441;IPR036093	NAC domain;NAC domain;NAC domain;NAC domain;NAC domain;NAC domain superfamily	PF02365 (PFAM);PTHR31989 (PANTHER);PTHR31989:SF99 (PANTHER);PTHR31989:SF99 (PANTHER);PS51005 (PROSITE_PROFILES);SSF101941 (SUPERFAMILY)	GO:0006355/GO:0003677;;;;GO:0006355/GO:0003677;GO:0003677/GO:0006355
TraesCS1B01G192200.1	NAC domain containing protein 71	365	1.6e-80	0.7589	gi|1032286745|gb|OAP01073.1|NAC071 [Arabidopsis thaliana];gi|15236721|ref|NP_193532.1|NAC domain containing protein 71 [Arabidopsis thaliana]/gi|75219678|sp|O49697.1|NAC71_ARATHRecName: Full=NAC domain-containing protein 71 Short=ANAC071/gi|2894607|emb|CAA17141.1|NAM (no apical meristem)-like protein [Arabidopsis thaliana]/gi|7268550|emb|CAB78800.1|NAM (no apical meristem)-like protein [Arabidops…	Arabidopsis thaliana;Arabidopsis thaliana/Arabidopsis thaliana/Arabidopsis thaliana/Arabidopsis thaliana/Arabidopsis thaliana;Arabidopsis thaliana/Arabidopsis thaliana/Arabidopsis thaliana;Arabidopsis thaliana;Arabidopsis thaliana/Arabidopsis thaliana/Arabidopsis thaliana/Arabidopsis thaliana/Arabidopsis thaliana/Arabidopsis thaliana/Arabidopsis thaliana;Arabidopsis thaliana/Arabidopsis thaliana/…	1.6E-80;1.8E-80;2.4E-80;9.8E-79;1.7E-77;2.9E-74;3.4E-72;3.9E-72;7.4E-72;1.4E-71;7.5E-70;8.3E-70;4.8E-67;1.0E-66;2.8E-66;3.6E-59;3.8E-59;1.2E-58;1.2E-58;7.1E-58	292;262;292;292;292;283;479;631;281;246;476;476;301;479;298;567;567;549;558;549	162;162;162;160;160;171;228;158;137;158;184;184;158;228;155;162;162;162;162;162	1032286745;2894607/75219678/7268550/15236721/332658574;1128508114/1063723356/1039018533;1032278492;225879092/15237469/58331807/8885600/56381883/75180371/332008018;332193374/1032304549/42562467/8920628;186509710/332640391/145651780/1032291962/704043400;15218843/332196319/6227016/1032299486;1063736544/1039022147;9294586/332642479/1032287162/67633638/15229511;10177071/75170237/332005022/15237939;103…	OAP01073;NP_193532/O49697/CAA17141/CAB78800/AEE83974;NP_001329603/ANM67800/BAW35238;OAO92820;AAW70401/BAH30616/BAA97530/NP_199471/AED95401/AAV85660/Q9LS24;OAP18874/NP_174529/AAF81350/AEE31495;AEE73912/NP_186970/A4VCM0/ABP88115/OAP06289;OAP13811/NP_176766/AEE34440/AAF06052;NP_001332638/ANM71082;AEE76000/BAB02867/NP_188400/AAY78743/OAP01489;Q9FFI5/NP_197228/BAB10513/AED92405;OAO91426;BAD44041/NP_17…	249.21;248.054;248.825;244.588;241.506;233.032;233.802;237.654;226.483;224.557;227.639;227.639;214.927;219.55;213.001;201.83;201.83;199.904;200.29;197.978	gi|1032286745|gb|OAP01073.1|NAC071 [Arabidopsis thaliana]	Arabidopsis thaliana	1.6e-80	IPR003441;noIPR;noIPR;IPR003441;IPR036093	NAC domain;NAC domain;NAC domain;NAC domain;NAC domain superfamily	PF02365 (PFAM);PTHR31989:SF51 (PANTHER);PTHR31989 (PANTHER);PS51005 (PROSITE_PROFILES);SSF101941 (SUPERFAMILY)	GO:0006355/GO:0003677;;;GO:0006355/GO:0003677;GO:0003677/GO:0006355
TraesCS1B01G272600.1	NAC (No Apical Meristem) domain transcriptional regulator superfamily protein	387	7.5e-97	0.7574	gi|30678002|ref|NP_565284.3|NAC domain containing protein 35 [Arabidopsis thaliana]/gi|75217017|sp|Q9ZVP8.2|NAC35_ARATHRecName: Full=NAC domain-containing protein 35 Short=ANAC035 AltName: Full=Protein LONG VEGETATIVE PHASE 1 Short=AtLOV1/gi|20197337|gb|AAC78526.2|NAM (no apical meristem)-like protein [Arabidopsis thaliana]/gi|330250488|gb|AEC05582.1|NAC domain containing protein 35 [Arabidopsis …	Arabidopsis thaliana/Arabidopsis thaliana/Arabidopsis thaliana/Arabidopsis thaliana;Arabidopsis thaliana/Arabidopsis thaliana/Arabidopsis thaliana;Arabidopsis thaliana;Arabidopsis thaliana;Arabidopsis thaliana;Arabidopsis thaliana/Arabidopsis thaliana/Arabidopsis thaliana/Arabidopsis thaliana;Arabidopsis thaliana;Arabidopsis thaliana/Arabidopsis thaliana;Arabidopsis thaliana/Arabidopsis thaliana/…	7.5E-97;1.1E-96;2.3E-96;1.4E-66;4.1E-57;6.1E-57;6.5E-57;2.0E-56;2.5E-56;3.7E-56;6.3E-56;8.4E-56;8.9E-56;9.0E-56;1.2E-55;2.5E-55;2.6E-55;1.1E-54;1.1E-54;2.3E-54	414;379;400;292;337;418;418;276;337;280;292;171;297;297;174;317;317;317;317;283	176;176;156;138;132;169;169;155;132;155;173;149;173;173;149;148;148;148;148;205	75217017/30678002/330250488/20197337;30678000/24030186/330250487;1032297328;21450867;1032281200;4262176/1063678980/1039010806/50401215;1032304075;330251484/145360022;332007096/10177980/50401161/334188082;1032296845;23397295;47169278/47169277/47169276/47169275/383875721/383875720;21593359/16226943/24417372/15982729/20259263/332659934/18416983/75163205;1032282740;383875456/383875447/383875449/38387…	Q9ZVP8/AAC78526/NP_565284/AEC05582;NP_850986/AEC05581/AAN41274;OAP11654;AAK26018;OAO95528;AEE30752/Q9ZVH0/AAD14493/NP_174009;OAP18400;AEC06578/NP_565404;NP_198798/BAB11386/AED94479/Q9FIW5;OAP11171;AAN31929;1UT7_B/4DUL_B/1UT7_A/4DUL_A/1UT4_A/1UT4_B;AEE85334/NP_567773/Q93VY3/AAM14367/AAM65308/AAL09817/AAL16305/AAN60296;OAO97067;3SWM_B/3SWM_A/3SWM_D/3SWP_A/3SWM_C/3SWP_C/3SWP_B/3SWP_D;AAM61076;Q9LDY8…	296.204;294.278;294.278;214.157;191.045;192.971;192.971;187.578;189.119;186.808;186.808;182.185;186.422;186.422;181.8;186.037;185.652;184.111;184.111;182.185	gi|75217017|sp|Q9ZVP8.2|NAC35_ARATHRecName: Full=NAC domain-containing protein 35 Short=ANAC035 AltName: Full=Protein LONG VEGETATIVE PHASE 1 Short=AtLOV1/gi|20197337|gb|AAC78526.2|NAM (no apical meristem)-like protein [Arabidopsis thaliana]/gi|330250488|gb|AEC05582.1|NAC domain containing protein 35 [Arabidopsis thaliana]/gi|30678002|ref|NP_565284.3|NAC domain containing protein 35 [Arabidopsis …	Arabidopsis thaliana	7.5e-97	IPR003441;noIPR;noIPR;IPR003441;IPR036093	NAC domain;NAC domain;NAC domain;NAC domain;NAC domain superfamily	PF02365 (PFAM);PTHR45123 (PANTHER);PTHR45123:SF2 (PANTHER);PS51005 (PROSITE_PROFILES);SSF101941 (SUPERFAMILY)	GO:0006355/GO:0003677;;;GO:0006355/GO:0003677;GO:0003677/GO:0006355
TraesCS1B01G274300.1	NAC (No Apical Meristem) domain transcriptional regulator superfamily protein	301	8.2e-116	0.7708	gi|15223456|ref|NP_171677.1|NAC (No Apical Meristem) domain transcriptional regulator superfamily protein [Arabidopsis thaliana]/gi|51316206|sp|Q39013.2|NAC2_ARATHRecName: Full=NAC domain-containing protein 2 Short=ANAC002/gi|8671840|gb|AAF78403.1|AC009273_9Strong similarity to OsNAC6 protein from Oryza sativa gb|AB028185. ESTs gb|AI996805, gb|T22869 and gb|AI100172 come from this gene [Arabidops…	Arabidopsis thaliana/Arabidopsis thaliana/Arabidopsis thaliana/Arabidopsis thaliana/Arabidopsis thaliana/Arabidopsis thaliana/Arabidopsis thaliana;Arabidopsis thaliana/Arabidopsis thaliana/Arabidopsis thaliana/Arabidopsis thaliana/Arabidopsis thaliana/Arabidopsis thaliana/Arabidopsis thaliana;Arabidopsis thaliana/Arabidopsis thaliana;Arabidopsis thaliana/Arabidopsis thaliana/Arabidopsis thaliana/…	8.2E-116;6.0E-100;7.0E-99;1.4E-98;1.7E-98;2.3E-98;4.8E-98;1.1E-96;1.4E-90;1.9E-85;2.3E-78;3.8E-78;6.2E-78;7.1E-78;5.9E-77;1.2E-76;2.1E-76;2.2E-76;2.3E-76;2.6E-76	289;253;269;312;252;322;283;306;151;153;171;174;317;317;317;317;320;297;323;297	299;160;276;274;160;274;273;274;143;147;174;170;170;170;170;170;171;163;171;163	51316206/8671840/87116660/13877717/15223456/332189205/1032300189;15223963/30793825/75169934/26452970/12323394/332197858/1032305145;21594049/10177060;24030239/75151864/332010415/1032275569/30697896;21593134;1039019535/1063743076;1032281639/19424091/22136754/110737514/332003967/22326685/75168917/13548337;23397338;110740870;26452827;47169278/47169277/47169276/47169275/383875721/383875720;383875456/3…	AEE27326/AAK43936/AAF78403/OAP14514/ABD19694/Q39013/NP_171677;NP_177869/BAC43561/OAP19470/AEE35979/AAG51675/AAP40365/Q9CAR0;BAB10472/AAM65967;AED97798/OAO89897/NP_201184/Q8H115/AAN41296;AAM65083;ANM68679/NP_001330407;NP_680161/Q9C598/AED91350/AAL87335/CAC35884/OAO95967/AAM91696/BAF00699;AAK76517;BAE98531;BAC43493;1UT7_B/4DUL_B/1UT7_A/4DUL_A/1UT4_A/1UT4_B;3SWM_B/3SWM_A/3SWM_D/3SWP_A/3SWM_C/3SWP_C/…	336.65;295.049;292.738;293.508;291.197;293.508;291.197;288.5;267.314;254.218;236.884;236.498;241.121;241.121;238.424;237.654;237.269;236.498;237.269;236.113	gi|13877717|gb|AAK43936.1|AF370617_1OsNAC6 protein-like protein [Arabidopsis thaliana]/gi|8671840|gb|AAF78403.1|AC009273_9Strong similarity to OsNAC6 protein from Oryza sativa gb|AB028185. ESTs gb|AI996805, gb|T22869 and gb|AI100172 come from this gene [Arabidopsis thaliana]/gi|87116660|gb|ABD19694.1|At1g01720 [Arabidopsis thaliana]/gi|51316206|sp|Q39013.2|NAC2_ARATHRecName: Full=NAC domain-conta…	Arabidopsis thaliana	8.2e-116	IPR003441;noIPR;noIPR;IPR003441;IPR036093	NAC domain;NAC domain;NAC domain;NAC domain;NAC domain superfamily	PF02365 (PFAM);PTHR31719 (PANTHER);PTHR31719:SF43 (PANTHER);PS51005 (PROSITE_PROFILES);SSF101941 (SUPERFAMILY)	GO:0006355/GO:0003677;;;GO:0006355/GO:0003677;GO:0003677/GO:0006355
TraesCS1B01G277300.1	NAC domain containing protein 82	432	4.1e-82	0.74	gi|15237609|ref|NP_201211.1|NAC domain containing protein 103 [Arabidopsis thaliana]/gi|10176954|dbj|BAB10274.1|unnamed protein product [Arabidopsis thaliana]/gi|332010452|gb|AED97835.1|NAC domain containing protein 103 [Arabidopsis thaliana]/gi|1032278528|gb|OAO92856.1|NAC103 [Arabidopsis thaliana];gi|15242390|ref|NP_196495.1|NAC domain containing protein 82 [Arabidopsis thaliana]/gi|145334339|r…	Arabidopsis thaliana/Arabidopsis thaliana/Arabidopsis thaliana/Arabidopsis thaliana;Arabidopsis thaliana/Arabidopsis thaliana/Arabidopsis thaliana/Arabidopsis thaliana/Arabidopsis thaliana/Arabidopsis thaliana/Arabidopsis thaliana/Arabidopsis thaliana/Arabidopsis thaliana/Arabidopsis thaliana/Arabidopsis thaliana/Arabidopsis thaliana/Arabidopsis thaliana/Arabidopsis thaliana;Arabidopsis thaliana;…	4.1E-82;4.6E-79;5.9E-79;1.3E-76;1.4E-76;6.3E-74;9.0E-72;1.0E-71;4.6E-71;3.7E-70;2.2E-69;1.2E-68;3.0E-68;3.5E-68;3.9E-68;2.7E-66;2.9E-65;6.9E-65;5.4E-64;1.1E-63	356;489;481;567;567;569;549;558;549;631;447;557;564;564;564;459;576;246;447;238	244;207;207;172;172;174;166;166;166;167;173;277;173;173;173;185;185;159;177;182	15237609/10176954/1032278528/332010452;56236056/75173202/145334339/145334341/332003993/332003992/332003995/332003994/1039019163/9955520/1063730846/15242390/238481224/222423870;1032280022;332003356/20466286/51316421/15237699/22136362/7406445;1032276750;6456751;19310691/18398895/332641396/15293139/75164838/1032291930;8567779/12322791;21593389;15218843/332196319/6227016/1032299486;1039010717/1063690…	OAO92856/NP_201211/AED97835/BAB10274;AED91378/NP_001154700/AED91376/AED91377/AED91375/Q9FY82/BAH19899/AAV84484/NP_001330102/NP_001078552/NP_001078551/CAC05459/ANM68338/NP_196495;OAO94350;Q84K00/AAM91259/NP_196061/AED90739/CAB85547/AAM20460;OAO91078;AAF09254;NP_566376/AAK93680/AAL85076/AEE74917/Q949N0/OAP06257;AAG51388/AAF76351;AAM65338;OAP13811/NP_176766/AEE34440/AAF06052;ANM60646/NP_001322918;NP…	257.684;254.218;253.832;249.98;249.98;243.047;236.884;236.884;234.958;234.572;227.639;228.794;228.024;227.639;227.639;219.935;220.32;209.534;213.772;206.453	gi|1032278528|gb|OAO92856.1|NAC103 [Arabidopsis thaliana]/gi|10176954|dbj|BAB10274.1|unnamed protein product [Arabidopsis thaliana]/gi|332010452|gb|AED97835.1|NAC domain containing protein 103 [Arabidopsis thaliana]/gi|15237609|ref|NP_201211.1|NAC domain containing protein 103 [Arabidopsis thaliana]	Arabidopsis thaliana	4.1e-82	IPR003441;noIPR;noIPR;noIPR;IPR003441;IPR036093	NAC domain;NAC domain;NAC domain;NAC domain;NAC domain;NAC domain superfamily	PF02365 (PFAM);PTHR31989:SF61 (PANTHER);PTHR31989 (PANTHER);PTHR31989:SF61 (PANTHER);PS51005 (PROSITE_PROFILES);SSF101941 (SUPERFAMILY)	GO:0006355/GO:0003677;;;;GO:0006355/GO:0003677;GO:0003677/GO:0006355
TraesCS1B01G285100.1	NAC domain containing protein 61	256	2.2e-67	0.5984	gi|15242228|ref|NP_197630.1|NAC domain containing protein 90 [Arabidopsis thaliana]/gi|50401162|sp|Q9FMR3.1|NAC90_ARATHRecName: Full=NAC domain-containing protein 90 Short=ANAC090/gi|9757819|dbj|BAB08337.1|NAC-domain protein-like [Arabidopsis thaliana]/gi|21592559|gb|AAM64508.1|NAC-domain protein-like [Arabidopsis thaliana]/gi|51969754|dbj|BAD43569.1|NAC-domain protein-like [Arabidopsis thaliana]…	Arabidopsis thaliana/Arabidopsis thaliana/Arabidopsis thaliana/Arabidopsis thaliana/Arabidopsis thaliana/Arabidopsis thaliana/Arabidopsis thaliana;Arabidopsis thaliana/Arabidopsis thaliana;Arabidopsis thaliana;Arabidopsis thaliana/Arabidopsis thaliana;Arabidopsis thaliana/Arabidopsis thaliana;Arabidopsis thaliana/Arabidopsis thaliana;Arabidopsis thaliana;Arabidopsis thaliana/Arabidopsis thaliana/…	2.2E-67;2.2E-62;5.2E-62;3.9E-53;1.5E-50;1.2E-39;3.5E-39;4.5E-39;4.6E-39;4.7E-39;1.9E-38;2.9E-38;7.8E-37;8.0E-37;3.3E-36;6.6E-36;3.4E-34;3.9E-34;3.9E-34;4.3E-34	235;241;241;228;160;276;280;379;400;414;268;268;292;292;281;283;577;637;648;652	203;204;178;204;136;239;205;164;164;164;173;173;161;161;155;171;167;167;167;167	51969754/21592559/50401162/15242228/9757819/332005637/1032279544;332644375/186510661;1032287266;50401176/7529769;1039013927/1063708250;330251484/145360022;1032296845;30678000/24030186/330250487;1032297328;75217017/30678002/330250488/20197337;15293163/18409291/12597796/332196811/50400809/1032300079/2780192/13430578;21554255;1032278492;225879092/15237469/58331807/8885600/56381883/75180371/332008018…	OAO93872/NP_197630/BAD43569/AAM64508/AED93020/Q9FMR3/BAB08337;AEE77896/NP_001118771;OAP01593;Q9M290/CAB86913;AEE77895/NP_190021;AEC06578/NP_565404;OAP11171;NP_850986/AEC05581/AAN41274;OAP11654;Q9ZVP8/AAC78526/NP_565284/AEC05582;CAA10955/AAG60108/AAK93692/OAP14404/O49255/NP_564966/AEE34932/AAK25911;AAM63330;OAO92820;AAW70401/BAH30616/BAA97530/NP_199471/AED95401/AAV85660/Q9LS24;NP_001332638/ANM7108…	209.534;197.208;196.052;172.94;164.081;139.813;138.658;140.969;141.354;141.354;136.346;135.961;132.88;132.88;130.954;130.183;130.568;130.954;130.954;130.954	gi|15242228|ref|NP_197630.1|NAC domain containing protein 90 [Arabidopsis thaliana]/gi|332005637|gb|AED93020.1|NAC domain containing protein 90 [Arabidopsis thaliana]/gi|9757819|dbj|BAB08337.1|NAC-domain protein-like [Arabidopsis thaliana]/gi|1032279544|gb|OAO93872.1|NAC090 [Arabidopsis thaliana]/gi|50401162|sp|Q9FMR3.1|NAC90_ARATHRecName: Full=NAC domain-containing protein 90 Short=ANAC090/gi|21…	Arabidopsis thaliana	2.2e-67	IPR003441;noIPR;noIPR;IPR003441;IPR036093	NAC domain;NAC domain;NAC domain;NAC domain;NAC domain superfamily	PF02365 (PFAM);PTHR31989:SF60 (PANTHER);PTHR31989 (PANTHER);PS51005 (PROSITE_PROFILES);SSF101941 (SUPERFAMILY)	GO:0006355/GO:0003677;;;GO:0006355/GO:0003677;GO:0003677/GO:0006355
TraesCS1B01G285200.1	NAC transcription factor-like 9	259	1.4e-62	0.6043	gi|15242228|ref|NP_197630.1|NAC domain containing protein 90 [Arabidopsis thaliana]/gi|50401162|sp|Q9FMR3.1|NAC90_ARATHRecName: Full=NAC domain-containing protein 90 Short=ANAC090/gi|9757819|dbj|BAB08337.1|NAC-domain protein-like [Arabidopsis thaliana]/gi|21592559|gb|AAM64508.1|NAC-domain protein-like [Arabidopsis thaliana]/gi|51969754|dbj|BAD43569.1|NAC-domain protein-like [Arabidopsis thaliana]…	Arabidopsis thaliana/Arabidopsis thaliana/Arabidopsis thaliana/Arabidopsis thaliana/Arabidopsis thaliana/Arabidopsis thaliana/Arabidopsis thaliana;Arabidopsis thaliana/Arabidopsis thaliana;Arabidopsis thaliana;Arabidopsis thaliana/Arabidopsis thaliana;Arabidopsis thaliana/Arabidopsis thaliana;Arabidopsis thaliana;Arabidopsis thaliana/Arabidopsis thaliana/Arabidopsis thaliana/Arabidopsis thaliana;…	1.4E-62;2.2E-61;9.2E-61;3.6E-52;6.7E-51;1.4E-38;1.7E-38;1.8E-38;1.0E-37;1.0E-37;1.1E-37;1.1E-37;1.2E-37;1.4E-37;1.8E-37;3.1E-37;3.8E-37;3.9E-37;2.8E-36;2.8E-36	235;241;241;228;160;400;414;379;577;648;292;652;637;292;281;512;533;534;451;451	180;185;184;185;142;167;167;167;168;168;164;168;168;164;136;167;167;167;167;167	51969754/21592559/50401162/15242228/9757819/332005637/1032279544;332644375/186510661;1032287266;50401176/7529769;1039013927/1063708250;1032297328;75217017/30678002/330250488/20197337;30678000/24030186/330250487;6910587;332193437/42562475;225879092/15237469/58331807/8885600/56381883/75180371/332008018;332193438/1032305557/42571727/209529787/803374875;1032305556;1032278492;1063736544/1039022147;103…	OAO93872/NP_197630/BAD43569/AAM64508/AED93020/Q9FMR3/BAB08337;AEE77896/NP_001118771;OAP01593;Q9M290/CAB86913;AEE77895/NP_190021;OAP11654;Q9ZVP8/AAC78526/NP_565284/AEC05582;NP_850986/AEC05581/AAN41274;AAF31292;NP_174582/AEE31558;AAW70401/BAH30616/BAA97530/NP_199471/AED95401/AAV85660/Q9LS24;B5X570/NP_973954/ACI49788/AEE31559/OAP19882;OAP19881;OAO92820;NP_001332638/ANM71082;AEE86533/OAO96907/NP_5679…	197.593;194.512;192.971;170.629;165.236;140.198;140.198;139.428;140.584;140.969;135.191;140.969;140.584;134.806;134.42;138.272;138.272;138.272;134.806;134.806	gi|15242228|ref|NP_197630.1|NAC domain containing protein 90 [Arabidopsis thaliana]/gi|332005637|gb|AED93020.1|NAC domain containing protein 90 [Arabidopsis thaliana]/gi|9757819|dbj|BAB08337.1|NAC-domain protein-like [Arabidopsis thaliana]/gi|1032279544|gb|OAO93872.1|NAC090 [Arabidopsis thaliana]/gi|50401162|sp|Q9FMR3.1|NAC90_ARATHRecName: Full=NAC domain-containing protein 90 Short=ANAC090/gi|21…	Arabidopsis thaliana	1.4e-62	IPR003441;noIPR;noIPR;IPR003441;IPR036093	NAC domain;NAC domain;NAC domain;NAC domain;NAC domain superfamily	PF02365 (PFAM);PTHR31989 (PANTHER);PTHR31989:SF60 (PANTHER);PS51005 (PROSITE_PROFILES);SSF101941 (SUPERFAMILY)	GO:0006355/GO:0003677;;;GO:0006355/GO:0003677;GO:0003677/GO:0006355
TraesCS1D01G094300.1	NAC-domain protein 101	390	5.9e-12	0.4313	gi|21593389|gb|AAM65338.1|NAC, putative [Arabidopsis thaliana];gi|12322791|gb|AAG51388.1|AC011560_20unknown protein 75639-73470 [Arabidopsis thaliana]/gi|8567779|gb|AAF76351.1|NAC, putative [Arabidopsis thaliana];gi|18398895|ref|NP_566376.1|NAC domain containing protein 53 [Arabidopsis thaliana]/gi|75164838|sp|Q949N0.1|NAC53_ARATHRecName: Full=NAC domain-containing protein 53 Short=ANAC053 AltNam…	Arabidopsis thaliana;Arabidopsis thaliana/Arabidopsis thaliana;Arabidopsis thaliana/Arabidopsis thaliana/Arabidopsis thaliana/Arabidopsis thaliana/Arabidopsis thaliana/Arabidopsis thaliana;Arabidopsis thaliana/Arabidopsis thaliana/Arabidopsis thaliana/Arabidopsis thaliana/Arabidopsis thaliana/Arabidopsis thaliana/Arabidopsis thaliana/Arabidopsis thaliana/Arabidopsis thaliana;Arabidopsis thaliana/…	5.9E-12;7.6E-12;7.9E-12;2.0E-11;2.7E-11;2.9E-11;5.1E-11;9.8E-11;2.2E-10;2.6E-10;2.8E-10;2.9E-10;3.3E-10;4.6E-10;4.8E-10;5.0E-10;7.5E-10;7.7E-10;8.7E-10;1.0E-9	549;558;549;348;567;567;569;409;395;268;252;395;342;316;479;314;364;364;396;394	163;163;163;177;164;164;160;310;300;165;165;198;198;169;191;167;177;177;163;162	21593389;8567779/12322791;19310691/18398895/332641396/15293139/75164838/1032291930;332010219/15241802/8809651/111074488/1039020969/1063742813/67633908/75335536/1032277544;332003356/20466286/51316421/15237699/22136362/7406445;1032276750;6456751;10086508;15221256/238065075/119935909/332190738;15294216/20147281/2459430/1032295313/75097584/13272419/330253746/15226119;23506087/15240042/75173208/332004…	AAM65338;AAG51388/AAF76351;NP_566376/AAK93680/AAL85076/AEE74917/Q949N0/OAP06257;ABH04617/OAO91872/ANM69996/AED97602/NP_001318864/Q9LVA1/AAY78878/BAA97202/NP_201044;Q84K00/AAM91259/NP_196061/AED90739/CAB85547/AAM20460;OAO91078;AAF09254;AAG12568;NP_172690/ABM06031/AEE28859/Q9FWX2;O22798/AAK95285/AEC08840/OAP09639/NP_180906/AAB80665/AAM10354/AAK17148;AED91860/NP_196822/OAO93587/Q9FY93/CAC05446/AAK60…	68.5514;68.1662;68.1662;66.2402;66.2402;66.2402;65.4698;64.3142;63.1586;62.003;61.6178;62.7734;62.3882;61.6178;62.3882;61.6178;61.2326;61.2326;61.2326;61.2326	gi|21593389|gb|AAM65338.1|NAC, putative [Arabidopsis thaliana]	Arabidopsis thaliana	5.9e-12	IPR003441;noIPR;noIPR;noIPR;noIPR;IPR003441;IPR036093	NAC domain;NAC domain;NAC domain;NAC domain;NAC domain;NAC domain;NAC domain superfamily	PF02365 (PFAM);PTHR31989 (PANTHER);PTHR31989:SF99 (PANTHER);PTHR31989 (PANTHER);PTHR31989:SF99 (PANTHER);PS51005 (PROSITE_PROFILES);SSF101941 (SUPERFAMILY)	GO:0006355/GO:0003677;;;;;GO:0006355/GO:0003677;GO:0003677/GO:0006355
TraesCS1D01G194200.2	NAC domain containing protein 71	367	1.1e-80	0.7598	gi|1032286745|gb|OAP01073.1|NAC071 [Arabidopsis thaliana];gi|15236721|ref|NP_193532.1|NAC domain containing protein 71 [Arabidopsis thaliana]/gi|75219678|sp|O49697.1|NAC71_ARATHRecName: Full=NAC domain-containing protein 71 Short=ANAC071/gi|2894607|emb|CAA17141.1|NAM (no apical meristem)-like protein [Arabidopsis thaliana]/gi|7268550|emb|CAB78800.1|NAM (no apical meristem)-like protein [Arabidops…	Arabidopsis thaliana;Arabidopsis thaliana/Arabidopsis thaliana/Arabidopsis thaliana/Arabidopsis thaliana/Arabidopsis thaliana;Arabidopsis thaliana/Arabidopsis thaliana/Arabidopsis thaliana;Arabidopsis thaliana;Arabidopsis thaliana/Arabidopsis thaliana/Arabidopsis thaliana/Arabidopsis thaliana/Arabidopsis thaliana/Arabidopsis thaliana/Arabidopsis thaliana;Arabidopsis thaliana/Arabidopsis thaliana/…	1.1E-80;1.3E-80;1.4E-80;6.7E-79;8.0E-78;2.7E-74;2.4E-72;3.4E-72;8.1E-72;1.4E-71;2.1E-70;2.4E-70;3.3E-67;1.4E-66;4.6E-66;1.4E-59;1.4E-59;4.0E-59;4.9E-59;2.0E-58	292;262;292;292;292;283;631;281;246;479;476;476;301;298;479;567;567;558;549;549	162;162;162;160;179;164;158;137;158;228;184;184;158;155;228;162;162;162;162;162	1032286745;2894607/75219678/7268550/15236721/332658574;1128508114/1063723356/1039018533;1032278492;225879092/15237469/58331807/8885600/56381883/75180371/332008018;332193374/1032304549/42562467/8920628;15218843/332196319/6227016/1032299486;1063736544/1039022147;9294586/332642479/1032287162/67633638/15229511;186509710/332640391/145651780/1032291962/704043400;10177071/75170237/332005022/15237939;103…	OAP01073;NP_193532/O49697/CAA17141/CAB78800/AEE83974;NP_001329603/ANM67800/BAW35238;OAO92820;AAW70401/BAH30616/BAA97530/NP_199471/AED95401/AAV85660/Q9LS24;OAP18874/NP_174529/AAF81350/AEE31495;OAP13811/NP_176766/AEE34440/AAF06052;NP_001332638/ANM71082;AEE76000/BAB02867/NP_188400/AAY78743/OAP01489;AEE73912/NP_186970/A4VCM0/ABP88115/OAP06289;Q9FFI5/NP_197228/BAB10513/AED92405;OAO91426;BAD44041/NP_17…	249.595;248.44;249.595;244.973;242.276;233.032;238.039;227.639;225.328;232.261;229.18;228.794;215.312;213.772;218.009;202.986;202.986;201.445;201.06;199.519	gi|1032286745|gb|OAP01073.1|NAC071 [Arabidopsis thaliana]	Arabidopsis thaliana	1.1e-80	IPR003441;noIPR;noIPR;noIPR;noIPR;IPR003441;IPR036093	NAC domain;NAC domain;NAC domain;NAC domain;NAC domain;NAC domain;NAC domain superfamily	PF02365 (PFAM);PTHR31989:SF51 (PANTHER);PTHR31989 (PANTHER);PTHR31989:SF51 (PANTHER);PTHR31989 (PANTHER);PS51005 (PROSITE_PROFILES);SSF101941 (SUPERFAMILY)	GO:0006355/GO:0003677;;;;;GO:0006355/GO:0003677;GO:0003677/GO:0006355
TraesCS1D01G261800.1	NAC (No Apical Meristem) domain transcriptional regulator superfamily protein	389	4.2e-97	0.749	gi|30678002|ref|NP_565284.3|NAC domain containing protein 35 [Arabidopsis thaliana]/gi|75217017|sp|Q9ZVP8.2|NAC35_ARATHRecName: Full=NAC domain-containing protein 35 Short=ANAC035 AltName: Full=Protein LONG VEGETATIVE PHASE 1 Short=AtLOV1/gi|20197337|gb|AAC78526.2|NAM (no apical meristem)-like protein [Arabidopsis thaliana]/gi|330250488|gb|AEC05582.1|NAC domain containing protein 35 [Arabidopsis …	Arabidopsis thaliana/Arabidopsis thaliana/Arabidopsis thaliana/Arabidopsis thaliana;Arabidopsis thaliana/Arabidopsis thaliana/Arabidopsis thaliana;Arabidopsis thaliana;Arabidopsis thaliana;Arabidopsis thaliana;Arabidopsis thaliana;Arabidopsis thaliana/Arabidopsis thaliana/Arabidopsis thaliana/Arabidopsis thaliana;Arabidopsis thaliana/Arabidopsis thaliana;Arabidopsis thaliana/Arabidopsis thaliana/…	4.2E-97;5.1E-97;9.3E-97;1.5E-66;2.8E-57;4.3E-57;4.5E-57;1.2E-56;1.3E-56;2.6E-56;6.5E-56;7.1E-56;8.2E-56;9.0E-56;9.4E-56;1.7E-55;1.7E-55;5.8E-55;6.7E-55;2.1E-54	414;379;400;292;337;418;418;276;337;280;171;292;297;297;174;317;317;317;317;283	214;214;192;140;132;169;169;156;132;155;149;165;165;165;149;148;148;148;148;203	75217017/30678002/330250488/20197337;30678000/24030186/330250487;1032297328;21450867;1032281200;1032304075;4262176/1063678980/1039010806/50401215;330251484/145360022;332007096/10177980/50401161/334188082;1032296845;47169278/47169277/47169276/47169275/383875721/383875720;23397295;21593359/16226943/24417372/15982729/20259263/332659934/18416983/75163205;1032282740;383875456/383875447/383875449/38387…	Q9ZVP8/AAC78526/NP_565284/AEC05582;NP_850986/AEC05581/AAN41274;OAP11654;AAK26018;OAO95528;OAP18400;AEE30752/Q9ZVH0/AAD14493/NP_174009;AEC06578/NP_565404;NP_198798/BAB11386/AED94479/Q9FIW5;OAP11171;1UT7_B/4DUL_B/1UT7_A/4DUL_A/1UT4_A/1UT4_B;AAN31929;AEE85334/NP_567773/Q93VY3/AAM14367/AAM65308/AAL09817/AAL16305/AAN60296;OAO97067;3SWM_B/3SWM_A/3SWM_D/3SWP_A/3SWM_C/3SWP_C/3SWP_B/3SWP_D;AAM61076;Q9LDY8…	296.975;295.434;295.434;214.157;191.815;193.356;193.356;187.963;189.889;187.193;182.57;186.422;186.422;186.422;182.185;186.422;186.422;184.882;184.882;182.57	gi|75217017|sp|Q9ZVP8.2|NAC35_ARATHRecName: Full=NAC domain-containing protein 35 Short=ANAC035 AltName: Full=Protein LONG VEGETATIVE PHASE 1 Short=AtLOV1/gi|20197337|gb|AAC78526.2|NAM (no apical meristem)-like protein [Arabidopsis thaliana]/gi|330250488|gb|AEC05582.1|NAC domain containing protein 35 [Arabidopsis thaliana]/gi|30678002|ref|NP_565284.3|NAC domain containing protein 35 [Arabidopsis …	Arabidopsis thaliana	4.2e-97	IPR003441;noIPR;noIPR;IPR003441;IPR036093	NAC domain;NAC domain;NAC domain;NAC domain;NAC domain superfamily	PF02365 (PFAM);PTHR45123:SF2 (PANTHER);PTHR45123 (PANTHER);PS51005 (PROSITE_PROFILES);SSF101941 (SUPERFAMILY)	GO:0006355/GO:0003677;;;GO:0006355/GO:0003677;GO:0003677/GO:0006355
TraesCS1D01G263800.1	NAC (No Apical Meristem) domain transcriptional regulator superfamily protein	300	1.6e-115	0.7637	gi|15223456|ref|NP_171677.1|NAC (No Apical Meristem) domain transcriptional regulator superfamily protein [Arabidopsis thaliana]/gi|51316206|sp|Q39013.2|NAC2_ARATHRecName: Full=NAC domain-containing protein 2 Short=ANAC002/gi|8671840|gb|AAF78403.1|AC009273_9Strong similarity to OsNAC6 protein from Oryza sativa gb|AB028185. ESTs gb|AI996805, gb|T22869 and gb|AI100172 come from this gene [Arabidops…	Arabidopsis thaliana/Arabidopsis thaliana/Arabidopsis thaliana/Arabidopsis thaliana/Arabidopsis thaliana/Arabidopsis thaliana/Arabidopsis thaliana;Arabidopsis thaliana/Arabidopsis thaliana/Arabidopsis thaliana/Arabidopsis thaliana/Arabidopsis thaliana/Arabidopsis thaliana/Arabidopsis thaliana;Arabidopsis thaliana/Arabidopsis thaliana;Arabidopsis thaliana/Arabidopsis thaliana;Arabidopsis thaliana/…	1.6E-115;5.8E-100;1.1E-99;2.1E-99;2.1E-99;7.8E-99;1.3E-98;1.2E-97;1.3E-90;1.9E-85;1.2E-78;1.7E-78;4.7E-78;4.7E-78;4.6E-77;9.3E-77;1.5E-76;1.7E-76;2.1E-76;2.2E-76	289;253;269;322;312;283;252;306;151;153;171;174;317;317;317;317;297;297;320;323	299;160;279;279;279;273;160;279;143;147;174;170;180;180;170;170;163;163;171;171	51316206/8671840/87116660/13877717/15223456/332189205/1032300189;15223963/30793825/75169934/26452970/12323394/332197858/1032305145;21594049/10177060;1039019535/1063743076;24030239/75151864/332010415/1032275569/30697896;1032281639/19424091/22136754/110737514/332003967/22326685/75168917/13548337;21593134;23397338;110740870;26452827;47169278/47169277/47169276/47169275/383875721/383875720;383875456/3…	AEE27326/AAK43936/AAF78403/OAP14514/ABD19694/Q39013/NP_171677;NP_177869/BAC43561/OAP19470/AEE35979/AAG51675/AAP40365/Q9CAR0;BAB10472/AAM65967;ANM68679/NP_001330407;AED97798/OAO89897/NP_201184/Q8H115/AAN41296;NP_680161/Q9C598/AED91350/AAL87335/CAC35884/OAO95967/AAM91696/BAF00699;AAM65083;AAK76517;BAE98531;BAC43493;1UT7_B/4DUL_B/1UT7_A/4DUL_A/1UT4_A/1UT4_B;3SWM_B/3SWM_A/3SWM_D/3SWP_A/3SWM_C/3SWP_C/…	335.88;295.049;294.664;295.819;295.434;293.123;291.197;290.812;267.314;254.218;237.654;237.269;241.506;241.506;238.81;238.039;236.884;236.884;237.269;237.269	gi|13877717|gb|AAK43936.1|AF370617_1OsNAC6 protein-like protein [Arabidopsis thaliana]/gi|8671840|gb|AAF78403.1|AC009273_9Strong similarity to OsNAC6 protein from Oryza sativa gb|AB028185. ESTs gb|AI996805, gb|T22869 and gb|AI100172 come from this gene [Arabidopsis thaliana]/gi|87116660|gb|ABD19694.1|At1g01720 [Arabidopsis thaliana]/gi|51316206|sp|Q39013.2|NAC2_ARATHRecName: Full=NAC domain-conta…	Arabidopsis thaliana	1.6e-115	IPR003441;noIPR;noIPR;IPR003441;IPR036093	NAC domain;NAC domain;NAC domain;NAC domain;NAC domain superfamily	PF02365 (PFAM);PTHR31719:SF43 (PANTHER);PTHR31719 (PANTHER);PS51005 (PROSITE_PROFILES);SSF101941 (SUPERFAMILY)	GO:0006355/GO:0003677;;;GO:0006355/GO:0003677;GO:0003677/GO:0006355
TraesCS1D01G266500.1	NAC domain containing protein 82	395	8.6e-82	0.7417	gi|15237609|ref|NP_201211.1|NAC domain containing protein 103 [Arabidopsis thaliana]/gi|10176954|dbj|BAB10274.1|unnamed protein product [Arabidopsis thaliana]/gi|332010452|gb|AED97835.1|NAC domain containing protein 103 [Arabidopsis thaliana]/gi|1032278528|gb|OAO92856.1|NAC103 [Arabidopsis thaliana];gi|15242390|ref|NP_196495.1|NAC domain containing protein 82 [Arabidopsis thaliana]/gi|145334339|r…	Arabidopsis thaliana/Arabidopsis thaliana/Arabidopsis thaliana/Arabidopsis thaliana;Arabidopsis thaliana/Arabidopsis thaliana/Arabidopsis thaliana/Arabidopsis thaliana/Arabidopsis thaliana/Arabidopsis thaliana/Arabidopsis thaliana/Arabidopsis thaliana/Arabidopsis thaliana/Arabidopsis thaliana/Arabidopsis thaliana/Arabidopsis thaliana/Arabidopsis thaliana/Arabidopsis thaliana;Arabidopsis thaliana;…	8.6E-82;8.2E-78;8.3E-78;1.3E-76;1.5E-76;5.9E-74;9.5E-72;9.8E-72;4.5E-71;2.8E-70;2.0E-69;2.4E-68;2.7E-68;3.2E-68;3.7E-68;3.2E-66;3.4E-65;3.6E-65;7.7E-65;4.2E-64	356;489;481;567;567;569;558;549;549;631;447;564;557;564;564;459;238;576;246;447	232;197;197;172;172;174;166;166;166;167;173;173;250;173;173;185;207;185;159;177	15237609/10176954/1032278528/332010452;56236056/75173202/145334339/145334341/332003993/332003992/332003995/332003994/1039019163/9955520/1063730846/15242390/238481224/222423870;1032280022;332003356/20466286/51316421/15237699/22136362/7406445;1032276750;6456751;8567779/12322791;19310691/18398895/332641396/15293139/75164838/1032291930;21593389;15218843/332196319/6227016/1032299486;1039010717/1063690…	OAO92856/NP_201211/AED97835/BAB10274;AED91378/NP_001154700/AED91376/AED91377/AED91375/Q9FY82/BAH19899/AAV84484/NP_001330102/NP_001078552/NP_001078551/CAC05459/ANM68338/NP_196495;OAO94350;Q84K00/AAM91259/NP_196061/AED90739/CAB85547/AAM20460;OAO91078;AAF09254;AAG51388/AAF76351;NP_566376/AAK93680/AAL85076/AEE74917/Q949N0/OAP06257;AAM65338;OAP13811/NP_176766/AEE34440/AAF06052;ANM60646/NP_001322918;A4…	255.758;249.595;249.595;248.825;248.44;241.891;235.728;235.343;233.802;233.802;226.483;226.868;226.483;226.483;226.483;218.779;209.149;218.779;208.379;213.001	gi|1032278528|gb|OAO92856.1|NAC103 [Arabidopsis thaliana]/gi|10176954|dbj|BAB10274.1|unnamed protein product [Arabidopsis thaliana]/gi|332010452|gb|AED97835.1|NAC domain containing protein 103 [Arabidopsis thaliana]/gi|15237609|ref|NP_201211.1|NAC domain containing protein 103 [Arabidopsis thaliana]	Arabidopsis thaliana	8.6e-82	IPR003441;noIPR;noIPR;noIPR;IPR003441;IPR036093	NAC domain;NAC domain;NAC domain;NAC domain;NAC domain;NAC domain superfamily	PF02365 (PFAM);PTHR31989 (PANTHER);PTHR31989 (PANTHER);PTHR31989:SF61 (PANTHER);PS51005 (PROSITE_PROFILES);SSF101941 (SUPERFAMILY)	GO:0006355/GO:0003677;;;;GO:0006355/GO:0003677;GO:0003677/GO:0006355
TraesCS1D01G275500.1	NAC transcription factor-like 9	253	6.4e-70	0.5904	gi|15242228|ref|NP_197630.1|NAC domain containing protein 90 [Arabidopsis thaliana]/gi|50401162|sp|Q9FMR3.1|NAC90_ARATHRecName: Full=NAC domain-containing protein 90 Short=ANAC090/gi|9757819|dbj|BAB08337.1|NAC-domain protein-like [Arabidopsis thaliana]/gi|21592559|gb|AAM64508.1|NAC-domain protein-like [Arabidopsis thaliana]/gi|51969754|dbj|BAD43569.1|NAC-domain protein-like [Arabidopsis thaliana]…	Arabidopsis thaliana/Arabidopsis thaliana/Arabidopsis thaliana/Arabidopsis thaliana/Arabidopsis thaliana/Arabidopsis thaliana/Arabidopsis thaliana;Arabidopsis thaliana/Arabidopsis thaliana;Arabidopsis thaliana;Arabidopsis thaliana/Arabidopsis thaliana;Arabidopsis thaliana/Arabidopsis thaliana;Arabidopsis thaliana;Arabidopsis thaliana/Arabidopsis thaliana/Arabidopsis thaliana/Arabidopsis thaliana;…	6.4E-70;1.0E-64;1.8E-64;4.0E-55;1.3E-52;4.3E-39;4.7E-39;6.3E-39;1.9E-38;2.8E-38;5.6E-37;5.6E-37;1.3E-35;1.6E-35;7.7E-35;1.1E-34;1.1E-34;1.2E-34;1.3E-34;3.4E-34	235;241;241;228;160;400;414;379;276;280;292;292;283;281;268;268;512;534;533;648	199;176;174;176;160;185;187;187;195;195;157;157;167;147;170;170;207;207;207;165	51969754/21592559/50401162/15242228/9757819/332005637/1032279544;332644375/186510661;1032287266;50401176/7529769;1039013927/1063708250;1032297328;75217017/30678002/330250488/20197337;30678000/24030186/330250487;330251484/145360022;1032296845;1032278492;225879092/15237469/58331807/8885600/56381883/75180371/332008018;332193374/1032304549/42562467/8920628;1063736544/1039022147;15293163/18409291/1259…	OAO93872/NP_197630/BAD43569/AAM64508/AED93020/Q9FMR3/BAB08337;AEE77896/NP_001118771;OAP01593;Q9M290/CAB86913;AEE77895/NP_190021;OAP11654;Q9ZVP8/AAC78526/NP_565284/AEC05582;NP_850986/AEC05581/AAN41274;AEC06578/NP_565404;OAP11171;OAO92820;AAW70401/BAH30616/BAA97530/NP_199471/AED95401/AAV85660/Q9LS24;OAP18874/NP_174529/AAF81350/AEE31495;NP_001332638/ANM71082;CAA10955/AAG60108/AAK93692/OAP14404/O4925…	216.083;202.986;202.216;177.948;169.088;141.354;141.354;140.198;136.346;136.346;133.265;133.265;129.413;129.028;126.716;126.331;131.339;131.339;131.339;130.954	gi|15242228|ref|NP_197630.1|NAC domain containing protein 90 [Arabidopsis thaliana]/gi|332005637|gb|AED93020.1|NAC domain containing protein 90 [Arabidopsis thaliana]/gi|9757819|dbj|BAB08337.1|NAC-domain protein-like [Arabidopsis thaliana]/gi|1032279544|gb|OAO93872.1|NAC090 [Arabidopsis thaliana]/gi|50401162|sp|Q9FMR3.1|NAC90_ARATHRecName: Full=NAC domain-containing protein 90 Short=ANAC090/gi|21…	Arabidopsis thaliana	6.4e-70	IPR003441;noIPR;noIPR;IPR003441;IPR036093	NAC domain;NAC domain;NAC domain;NAC domain;NAC domain superfamily	PF02365 (PFAM);PTHR31989:SF60 (PANTHER);PTHR31989 (PANTHER);PS51005 (PROSITE_PROFILES);SSF101941 (SUPERFAMILY)	GO:0006355/GO:0003677;;;GO:0006355/GO:0003677;GO:0003677/GO:0006355
TraesCS2A01G053500.1	NAC (No Apical Meristem) domain transcriptional regulator superfamily protein	392	1.3e-14	0.4969	gi|26452827|dbj|BAC43493.1|putative ATAF2 protein [Arabidopsis thaliana];gi|15229511|ref|NP_188400.1|NAC domain containing protein 57 [Arabidopsis thaliana]/gi|9294586|dbj|BAB02867.1|unnamed protein product [Arabidopsis thaliana]/gi|67633638|gb|AAY78743.1|no apical meristem family protein [Arabidopsis thaliana]/gi|332642479|gb|AEE76000.1|NAC domain containing protein 57 [Arabidopsis thaliana]/gi|…	Arabidopsis thaliana;Arabidopsis thaliana/Arabidopsis thaliana/Arabidopsis thaliana/Arabidopsis thaliana/Arabidopsis thaliana;Arabidopsis thaliana;Arabidopsis thaliana;Arabidopsis thaliana/Arabidopsis thaliana/Arabidopsis thaliana/Arabidopsis thaliana/Arabidopsis thaliana/Arabidopsis thaliana;Arabidopsis thaliana/Arabidopsis thaliana/Arabidopsis thaliana;Arabidopsis thaliana;Arabidopsis thaliana;…	1.3E-14;2.2E-14;3.1E-14;9.0E-14;9.4E-14;9.5E-14;1.2E-13;1.4E-13;1.5E-13;1.7E-13;2.7E-13;2.9E-13;3.3E-13;3.4E-13;3.8E-13;4.1E-13;4.4E-13;6.2E-13;6.8E-13;1.9E-12	153;246;479;341;341;279;292;306;283;292;269;252;312;322;567;567;479;631;322;253	123;172;223;144;144;209;153;123;123;153;123;141;123;123;143;143;231;146;146;123	26452827;9294586/332642479/1032287162/67633638/15229511;6714418;1032282237;4538964/22136592/75266399/7267732/332657470/15235031;332641748/15795128/145322887;1032278492;23397338;1032281639/19424091/22136754/110737514/332003967/22326685/75168917/13548337;225879092/15237469/58331807/8885600/56381883/75180371/332008018;21594049/10177060;23506087/15240042/75173208/332004477/14326560/1032279259/9955562…	BAC43493;AEE76000/BAB02867/NP_188400/AAY78743/OAP01489;AAF26106;OAO96564;Q9SV87/CAB39788/CAB78158/AEE82870/AAM91615/NP_192773;BAB02506/NP_001030683/AEE75269;OAO92820;AAK76517;NP_680161/Q9C598/AED91350/AAL87335/CAC35884/OAO95967/AAM91696/BAF00699;AAW70401/BAH30616/BAA97530/NP_199471/AED95401/AAV85660/Q9LS24;BAB10472/AAM65967;AED91860/NP_196822/OAO93587/Q9FY93/CAC05446/AAK60324/AAN28903;AED97798/OA…	72.0182;73.559;75.485;73.1738;73.1738;72.4034;72.0182;72.0182;71.633;71.633;70.8626;70.4774;71.2478;71.2478;72.0182;72.0182;71.633;71.633;70.0922;68.1662	gi|26452827|dbj|BAC43493.1|putative ATAF2 protein [Arabidopsis thaliana]	Arabidopsis thaliana	1.3e-14	IPR003441;noIPR;noIPR;IPR003441;IPR036093	NAC domain;NAC domain;NAC domain;NAC domain;NAC domain superfamily	PF02365 (PFAM);PTHR31989:SF110 (PANTHER);PTHR31989 (PANTHER);PS51005 (PROSITE_PROFILES);SSF101941 (SUPERFAMILY)	GO:0006355/GO:0003677;;;GO:0006355/GO:0003677;GO:0003677/GO:0006355
TraesCS2A01G063200.1	NAC (No Apical Meristem) domain transcriptional regulator superfamily protein	387	3.9e-95	0.702	gi|1063678980|ref|NP_174009.2|NAC (No Apical Meristem) domain transcriptional regulator superfamily protein [Arabidopsis thaliana]/gi|50401215|sp|Q9ZVH0.1|FEZ_ARATHRecName: Full=Protein FEZ AltName: Full=NAC domain-containing protein 9 Short=ANAC009/gi|4262176|gb|AAD14493.1|Hypothetical protein [Arabidopsis thaliana]/gi|1039010806|gb|AEE30752.2|NAC (No Apical Meristem) domain transcriptional regu…	Arabidopsis thaliana/Arabidopsis thaliana/Arabidopsis thaliana/Arabidopsis thaliana;Arabidopsis thaliana;Arabidopsis thaliana/Arabidopsis thaliana/Arabidopsis thaliana/Arabidopsis thaliana;Arabidopsis thaliana;Arabidopsis thaliana/Arabidopsis thaliana/Arabidopsis thaliana/Arabidopsis thaliana/Arabidopsis thaliana/Arabidopsis thaliana;Arabidopsis thaliana;Arabidopsis thaliana/Arabidopsis thaliana/…	3.9E-95;4.0E-95;8.4E-91;2.8E-90;3.4E-69;2.2E-65;1.5E-64;5.6E-55;6.6E-55;7.6E-55;1.1E-54;1.4E-54;1.6E-54;2.6E-54;9.7E-54;1.0E-53;3.2E-53;8.0E-53;1.7E-51;1.8E-51	418;418;337;337;275;337;303;323;320;323;400;414;379;300;364;364;268;268;276;343	209;209;209;209;169;253;253;170;170;170;162;162;162;170;166;166;168;168;271;166	4262176/1063678980/1039010806/50401215;1032304075;332007096/10177980/50401161/334188082;1032281200;330255102/15224202/50401193/4544462/225898589/1032292844;1032289613;15795120/332641738/145338434;30725366/332195662/75151353/26450820/18407026;1032303925;21593425;1032297328;75217017/30678002/330250488/20197337;30678000/24030186/330250487;2443890;1032292608;332642163/12060426/7021736/28393364/152326…	AEE30752/Q9ZVH0/AAD14493/NP_174009;OAP18400;NP_198798/BAB11386/AED94479/Q9FIW5;OAO95528;NP_181828/AEC10196/AAD22369/Q9SK55/BAH30425/OAP07170;OAP03940;BAB02498/NP_187897/AEE75259;Q8GY42/NP_564771/BAC42518/AAP37705/AEE33783;OAP18250;AAM65392;OAP11654;Q9ZVP8/AAC78526/NP_565284/AEC05582;NP_850986/AEC05581/AAN41274;AAB71483;OAP06935;NP_188170/BAB02380/AAO50577/AEE75684/BAB20600/AAF35417/AAO42106/Q9LD4…	291.967;291.582;278.1;276.559;220.32;212.616;209.149;185.267;184.882;184.882;186.422;186.808;185.652;182.57;182.956;182.956;178.718;177.948;174.481;176.407	gi|4262176|gb|AAD14493.1|Hypothetical protein [Arabidopsis thaliana]/gi|1063678980|ref|NP_174009.2|NAC (No Apical Meristem) domain transcriptional regulator superfamily protein [Arabidopsis thaliana]/gi|50401215|sp|Q9ZVH0.1|FEZ_ARATHRecName: Full=Protein FEZ AltName: Full=NAC domain-containing protein 9 Short=ANAC009/gi|1039010806|gb|AEE30752.2|NAC (No Apical Meristem) domain transcriptional regu…	Arabidopsis thaliana	3.9e-95	IPR003441;noIPR;noIPR;IPR003441;IPR036093	NAC domain;NAC domain;NAC domain;NAC domain;NAC domain superfamily	PF02365 (PFAM);PTHR44574:SF3 (PANTHER);PTHR44574 (PANTHER);PS51005 (PROSITE_PROFILES);SSF101941 (SUPERFAMILY)	GO:0006355/GO:0003677;;;GO:0006355/GO:0003677;GO:0003677/GO:0006355
TraesCS2A01G063300.1	NAC (No Apical Meristem) domain transcriptional regulator superfamily protein	381	2.7e-94	0.6965	gi|1032304075|gb|OAP18400.1|FEZ [Arabidopsis thaliana];gi|1063678980|ref|NP_174009.2|NAC (No Apical Meristem) domain transcriptional regulator superfamily protein [Arabidopsis thaliana]/gi|50401215|sp|Q9ZVH0.1|FEZ_ARATHRecName: Full=Protein FEZ AltName: Full=NAC domain-containing protein 9 Short=ANAC009/gi|4262176|gb|AAD14493.1|Hypothetical protein [Arabidopsis thaliana]/gi|1039010806|gb|AEE30752…	Arabidopsis thaliana;Arabidopsis thaliana/Arabidopsis thaliana/Arabidopsis thaliana/Arabidopsis thaliana;Arabidopsis thaliana/Arabidopsis thaliana/Arabidopsis thaliana/Arabidopsis thaliana;Arabidopsis thaliana;Arabidopsis thaliana/Arabidopsis thaliana/Arabidopsis thaliana/Arabidopsis thaliana/Arabidopsis thaliana/Arabidopsis thaliana;Arabidopsis thaliana/Arabidopsis thaliana/Arabidopsis thaliana;…	2.7E-94;3.1E-94;4.4E-90;3.0E-89;1.3E-69;1.1E-63;1.3E-63;4.8E-56;5.0E-56;6.2E-56;1.4E-55;1.6E-55;2.0E-55;2.3E-55;2.5E-55;2.7E-55;2.2E-54;2.3E-54;1.4E-53;5.0E-53	418;418;337;337;275;303;337;323;320;323;268;300;400;414;379;268;364;364;343;283	209;209;209;209;255;250;250;168;168;168;167;168;161;161;161;167;163;163;169;177	1032304075;4262176/1063678980/1039010806/50401215;332007096/10177980/50401161/334188082;1032281200;330255102/15224202/50401193/4544462/225898589/1032292844;15795120/332641738/145338434;1032289613;30725366/332195662/75151353/26450820/18407026;1032303925;21593425;15293163/18409291/12597796/332196811/50400809/1032300079/2780192/13430578;2443890;1032297328;75217017/30678002/330250488/20197337;3067800…	OAP18400;AEE30752/Q9ZVH0/AAD14493/NP_174009;NP_198798/BAB11386/AED94479/Q9FIW5;OAO95528;NP_181828/AEC10196/AAD22369/Q9SK55/BAH30425/OAP07170;BAB02498/NP_187897/AEE75259;OAP03940;Q8GY42/NP_564771/BAC42518/AAP37705/AEE33783;OAP18250;AAM65392;CAA10955/AAG60108/AAK93692/OAP14404/O49255/NP_564966/AEE34932/AAK25911;AAB71483;OAP11654;Q9ZVP8/AAC78526/NP_565284/AEC05582;NP_850986/AEC05581/AAN41274;AAM6333…	289.271;289.271;275.789;273.863;221.09;206.838;207.994;187.578;187.578;187.578;184.882;185.652;188.348;188.734;187.578;184.111;184.496;184.496;181.8;178.718	gi|1032304075|gb|OAP18400.1|FEZ [Arabidopsis thaliana]	Arabidopsis thaliana	2.7e-94	IPR003441;noIPR;noIPR;IPR003441;IPR036093	NAC domain;NAC domain;NAC domain;NAC domain;NAC domain superfamily	PF02365 (PFAM);PTHR44574:SF3 (PANTHER);PTHR44574 (PANTHER);PS51005 (PROSITE_PROFILES);SSF101941 (SUPERFAMILY)	GO:0006355/GO:0003677;;;GO:0006355/GO:0003677;GO:0003677/GO:0006355
TraesCS2A01G063400.1	NAC (No Apical Meristem) domain transcriptional regulator superfamily protein	281	4.2e-56	0.7111	gi|1063678980|ref|NP_174009.2|NAC (No Apical Meristem) domain transcriptional regulator superfamily protein [Arabidopsis thaliana]/gi|50401215|sp|Q9ZVH0.1|FEZ_ARATHRecName: Full=Protein FEZ AltName: Full=NAC domain-containing protein 9 Short=ANAC009/gi|4262176|gb|AAD14493.1|Hypothetical protein [Arabidopsis thaliana]/gi|1039010806|gb|AEE30752.2|NAC (No Apical Meristem) domain transcriptional regu…	Arabidopsis thaliana/Arabidopsis thaliana/Arabidopsis thaliana/Arabidopsis thaliana;Arabidopsis thaliana;Arabidopsis thaliana;Arabidopsis thaliana/Arabidopsis thaliana/Arabidopsis thaliana/Arabidopsis thaliana;Arabidopsis thaliana/Arabidopsis thaliana/Arabidopsis thaliana/Arabidopsis thaliana/Arabidopsis thaliana/Arabidopsis thaliana;Arabidopsis thaliana;Arabidopsis thaliana/Arabidopsis thaliana/…	4.2E-56;4.5E-56;1.4E-52;4.3E-52;1.1E-44;2.1E-38;1.8E-37;7.1E-37;7.4E-37;7.4E-37;9.4E-35;1.3E-34;1.5E-34;1.6E-34;3.4E-34;3.8E-33;4.2E-33;7.0E-33;7.8E-33;1.4E-32	418;418;337;337;275;337;303;400;379;414;153;323;323;320;300;364;364;268;268;151	119;119;123;123;114;141;141;114;114;106;163;105;105;105;105;95;95;110;110;92	4262176/1063678980/1039010806/50401215;1032304075;1032281200;332007096/10177980/50401161/334188082;330255102/15224202/50401193/4544462/225898589/1032292844;1032289613;15795120/332641738/145338434;1032297328;30678000/24030186/330250487;75217017/30678002/330250488/20197337;26452827;30725366/332195662/75151353/26450820/18407026;21593425;1032303925;2443890;1032292608;332642163/12060426/7021736/283933…	AEE30752/Q9ZVH0/AAD14493/NP_174009;OAP18400;OAO95528;NP_198798/BAB11386/AED94479/Q9FIW5;NP_181828/AEC10196/AAD22369/Q9SK55/BAH30425/OAP07170;OAP03940;BAB02498/NP_187897/AEE75259;OAP11654;NP_850986/AEC05581/AAN41274;Q9ZVP8/AAC78526/NP_565284/AEC05582;BAC43493;Q8GY42/NP_564771/BAC42518/AAP37705/AEE33783;AAM65392;OAP18250;AAB71483;OAP06935;NP_188170/BAB02380/AAO50577/AEE75684/BAB20600/AAF35417/AAO42…	187.193;187.193;176.022;174.481;153.68;139.043;135.576;136.346;135.576;136.346;124.02;128.642;128.257;128.257;126.716;125.561;125.561;122.479;122.479;118.242	gi|4262176|gb|AAD14493.1|Hypothetical protein [Arabidopsis thaliana]/gi|1063678980|ref|NP_174009.2|NAC (No Apical Meristem) domain transcriptional regulator superfamily protein [Arabidopsis thaliana]/gi|50401215|sp|Q9ZVH0.1|FEZ_ARATHRecName: Full=Protein FEZ AltName: Full=NAC domain-containing protein 9 Short=ANAC009/gi|1039010806|gb|AEE30752.2|NAC (No Apical Meristem) domain transcriptional regu…	Arabidopsis thaliana	4.2e-56	IPR003441;noIPR;noIPR;noIPR;noIPR;IPR003441;IPR036093	NAC domain;NAC domain;NAC domain;NAC domain;NAC domain;NAC domain;NAC domain superfamily	PF02365 (PFAM);PTHR44574 (PANTHER);PTHR44574:SF3 (PANTHER);PTHR44574 (PANTHER);PTHR44574:SF3 (PANTHER);PS51005 (PROSITE_PROFILES);SSF101941 (SUPERFAMILY)	GO:0006355/GO:0003677;;;;;GO:0006355/GO:0003677;GO:0003677/GO:0006355
TraesCS2A01G101000.1	NAM (no apical meristem)-like protein	382	1.3e-74	0.6414	gi|15240252|ref|NP_200951.1|NAC domain containing protein 100 [Arabidopsis thaliana]/gi|75171471|sp|Q9FLJ2.1|NC100_ARATHRecName: Full=NAC domain-containing protein 100 Short=ANAC100 Short=AtNAC5/gi|9757865|dbj|BAB08499.1|NAM (no apical meristem)-like protein [Arabidopsis thaliana]/gi|15451128|gb|AAK96835.1|NAM (no apical meristem)-like protein [Arabidopsis thaliana]/gi|20148335|gb|AAM10058.1|NAM …	Arabidopsis thaliana/Arabidopsis thaliana/Arabidopsis thaliana/Arabidopsis thaliana/Arabidopsis thaliana/Arabidopsis thaliana/Arabidopsis thaliana;Arabidopsis thaliana;Arabidopsis thaliana/Arabidopsis thaliana/Arabidopsis thaliana/Arabidopsis thaliana/Arabidopsis thaliana/Arabidopsis thaliana/Arabidopsis thaliana;Arabidopsis thaliana;Arabidopsis thaliana;Arabidopsis thaliana/Arabidopsis thaliana/…	1.3E-74;6.0E-74;8.5E-74;1.6E-73;5.0E-73;5.5E-72;6.1E-72;2.0E-71;4.0E-71;8.0E-71;3.1E-68;3.6E-68;7.9E-67;1.2E-66;3.2E-66;2.0E-64;6.2E-63;1.1E-62;1.2E-62;1.2E-62	336;285;285;323;275;329;315;335;338;335;316;314;375;373;322;318;310;316;337;316	200;262;263;193;253;194;193;273;230;273;189;189;187;187;196;195;180;188;180;188	15451128/15240252/75171471/1032281263/20148335/9757865/332010085;1032280616;15810577/20259575/15241819/9758337/332007071/75171213/31322199;21537315;21536866;9759589/30102618/30682048/1032279922/75171523/332003809/110736032;21593288/30682054/332003810;332005148/42573407;13605595/75207262/19548079/1032290512/15229219/6223650/21537076/332640511;42567931/332005147/75171176/110736689/9758909/103227782…	NP_200951/BAB08499/AAM10058/AED97468/OAO95591/Q9FLJ2/AAK96835;OAO94944;Q9FKA0/AAL07176/NP_198777/BAB08893/AED94454/AAO41710/AAM14130;AAM61656;AAM61198;Q9FLR3/AAP21227/OAO94250/NP_568182/BAE99988/AED91192/BAB11446;AED91193/NP_850789/AAM65237;NP_974800/AED92531;AAM61417/AAK32791/Q9SQQ6/AAF05864/AEE74032/NP_187056/AAL87404/OAP04839;Q9FK44/BAB09485/BAF00308/NP_197328/AAO64133/AED92530/AAP04055/OAO921…	236.113;232.646;232.261;233.032;229.95;229.18;228.794;228.024;227.254;226.483;219.164;218.779;217.238;216.853;214.157;209.149;205.297;204.912;205.297;204.527	gi|332010085|gb|AED97468.1|NAC domain containing protein 100 [Arabidopsis thaliana]/gi|15451128|gb|AAK96835.1|NAM (no apical meristem)-like protein [Arabidopsis thaliana]/gi|1032281263|gb|OAO95591.1|NAC100 [Arabidopsis thaliana]/gi|75171471|sp|Q9FLJ2.1|NC100_ARATHRecName: Full=NAC domain-containing protein 100 Short=ANAC100 Short=AtNAC5/gi|9757865|dbj|BAB08499.1|NAM (no apical meristem)-like prot…	Arabidopsis thaliana	1.3e-74	IPR003441;noIPR;noIPR;noIPR;noIPR;IPR003441;IPR036093	NAC domain;NAC domain;NAC domain;NAC domain;NAC domain;NAC domain;NAC domain superfamily	PF02365 (PFAM);PTHR31744 (PANTHER);PTHR31744:SF47 (PANTHER);PTHR31744:SF47 (PANTHER);PTHR31744 (PANTHER);PS51005 (PROSITE_PROFILES);SSF101941 (SUPERFAMILY)	GO:0006355/GO:0003677;;;;;GO:0006355/GO:0003677;GO:0003677/GO:0006355
TraesCS2A01G101100.1	NAM (no apical meristem)-like protein	348	1.2e-78	0.7299	gi|21537315|gb|AAM61656.1|NAM, no apical meristem,-like protein [Arabidopsis thaliana];gi|15240252|ref|NP_200951.1|NAC domain containing protein 100 [Arabidopsis thaliana]/gi|75171471|sp|Q9FLJ2.1|NC100_ARATHRecName: Full=NAC domain-containing protein 100 Short=ANAC100 Short=AtNAC5/gi|9757865|dbj|BAB08499.1|NAM (no apical meristem)-like protein [Arabidopsis thaliana]/gi|15451128|gb|AAK96835.1|NAM …	Arabidopsis thaliana;Arabidopsis thaliana/Arabidopsis thaliana/Arabidopsis thaliana/Arabidopsis thaliana/Arabidopsis thaliana/Arabidopsis thaliana/Arabidopsis thaliana;Arabidopsis thaliana/Arabidopsis thaliana/Arabidopsis thaliana;Arabidopsis thaliana/Arabidopsis thaliana/Arabidopsis thaliana/Arabidopsis thaliana/Arabidopsis thaliana/Arabidopsis thaliana/Arabidopsis thaliana;Arabidopsis thaliana;…	1.2E-78;1.5E-78;7.8E-78;9.3E-78;1.3E-77;1.9E-77;2.5E-77;6.3E-77;2.6E-76;9.3E-76;2.4E-75;2.0E-73;2.0E-71;3.5E-71;6.7E-70;3.2E-69;3.5E-69;5.4E-69;9.2E-69;9.4E-69	323;336;315;329;285;285;275;338;335;335;316;314;375;373;322;310;334;337;316;316	165;165;165;165;222;222;222;203;232;232;213;165;159;159;157;152;203;152;160;160	21537315;15451128/15240252/75171471/1032281263/20148335/9757865/332010085;21593288/30682054/332003810;9759589/30102618/30682048/1032279922/75171523/332003809/110736032;1032280616;15810577/20259575/15241819/9758337/332007071/75171213/31322199;21536866;13605595/75207262/19548079/1032290512/15229219/6223650/21537076/332640511;332005148/42573407;42567931/332005147/75171176/110736689/9758909/103227782…	AAM61656;NP_200951/BAB08499/AAM10058/AED97468/OAO95591/Q9FLJ2/AAK96835;AED91193/NP_850789/AAM65237;Q9FLR3/AAP21227/OAO94250/NP_568182/BAE99988/AED91192/BAB11446;OAO94944;Q9FKA0/AAL07176/NP_198777/BAB08893/AED94454/AAO41710/AAM14130;AAM61198;AAM61417/AAK32791/Q9SQQ6/AAF05864/AEE74032/NP_187056/AAL87404/OAP04839;NP_974800/AED92531;Q9FK44/BAB09485/BAF00308/NP_197328/AAO64133/AED92530/AAP04055/OAO921…	244.973;244.973;242.662;242.662;240.736;240.35;239.965;241.121;239.195;238.039;236.113;231.106;228.024;227.254;222.246;220.32;221.09;220.705;219.164;219.164	gi|21537315|gb|AAM61656.1|NAM, no apical meristem,-like protein [Arabidopsis thaliana]	Arabidopsis thaliana	1.2e-78	IPR003441;noIPR;noIPR;IPR003441;IPR036093	NAC domain;NAC domain;NAC domain;NAC domain;NAC domain superfamily	PF02365 (PFAM);PTHR31744:SF47 (PANTHER);PTHR31744 (PANTHER);PS51005 (PROSITE_PROFILES);SSF101941 (SUPERFAMILY)	GO:0006355/GO:0003677;;;GO:0006355/GO:0003677;GO:0003677/GO:0006355
TraesCS2A01G101200.1	NAM (no apical meristem)-like protein	276	1.9e-76	0.7216	gi|15229219|ref|NP_187056.1|NAC domain containing protein 46 [Arabidopsis thaliana]/gi|75207262|sp|Q9SQQ6.1|NAC46_ARATHRecName: Full=NAC domain-containing protein 46 Short=ANAC046/gi|6223650|gb|AAF05864.1|AC011698_15NAM-like protein (no apical meristem) [Arabidopsis thaliana]/gi|13605595|gb|AAK32791.1|AF361623_1AT3g04060/T11I18_17 [Arabidopsis thaliana]/gi|19548079|gb|AAL87404.1|AT3g04060/T11I18_…	Arabidopsis thaliana/Arabidopsis thaliana/Arabidopsis thaliana/Arabidopsis thaliana/Arabidopsis thaliana/Arabidopsis thaliana/Arabidopsis thaliana/Arabidopsis thaliana;Arabidopsis thaliana/Arabidopsis thaliana/Arabidopsis thaliana/Arabidopsis thaliana/Arabidopsis thaliana/Arabidopsis thaliana/Arabidopsis thaliana/Arabidopsis thaliana;Arabidopsis thaliana/Arabidopsis thaliana;Arabidopsis thaliana/…	1.9E-76;3.5E-76;7.1E-76;1.3E-73;3.2E-73;5.3E-73;9.3E-73;1.0E-72;1.3E-72;3.9E-72;5.9E-70;2.9E-69;1.6E-68;1.8E-67;8.2E-67;8.3E-67;5.6E-66;8.0E-66;2.9E-65;3.2E-65	338;335;335;336;329;315;285;323;285;275;316;322;314;318;316;316;375;373;334;310	220;221;221;174;178;167;250;167;250;240;201;159;201;158;171;171;164;162;157;154	13605595/75207262/19548079/1032290512/15229219/6223650/21537076/332640511;42567931/332005147/75171176/110736689/9758909/1032277822/29824189/28973617;332005148/42573407;15451128/15240252/75171471/1032281263/20148335/9757865/332010085;9759589/30102618/30682048/1032279922/75171523/332003809/110736032;21593288/30682054/332003810;1032280616;21537315;15810577/20259575/15241819/9758337/332007071/7517121…	AAM61417/AAK32791/Q9SQQ6/AAF05864/AEE74032/NP_187056/AAL87404/OAP04839;Q9FK44/BAB09485/BAF00308/NP_197328/AAO64133/AED92530/AAP04055/OAO92150;NP_974800/AED92531;NP_200951/BAB08499/AAM10058/AED97468/OAO95591/Q9FLJ2/AAK96835;Q9FLR3/AAP21227/OAO94250/NP_568182/BAE99988/AED91192/BAB11446;AED91193/NP_850789/AAM65237;OAO94944;AAM61656;Q9FKA0/AAL07176/NP_198777/BAB08893/AED94454/AAO41710/AAM14130;AAM611…	236.884;236.113;235.343;229.565;228.409;227.639;225.713;226.868;225.328;223.787;219.55;218.009;216.083;213.386;211.846;211.46;211.46;211.075;208.379;207.223	gi|332640511|gb|AEE74032.1|NAC domain containing protein 46 [Arabidopsis thaliana]/gi|21537076|gb|AAM61417.1|NAM-like protein (no apical meristem) [Arabidopsis thaliana]/gi|75207262|sp|Q9SQQ6.1|NAC46_ARATHRecName: Full=NAC domain-containing protein 46 Short=ANAC046/gi|1032290512|gb|OAP04839.1|NAC046 [Arabidopsis thaliana]/gi|15229219|ref|NP_187056.1|NAC domain containing protein 46 [Arabidopsis t…	Arabidopsis thaliana	1.9e-76	IPR003441;noIPR;noIPR;IPR003441;IPR036093	NAC domain;NAC domain;NAC domain;NAC domain;NAC domain superfamily	PF02365 (PFAM);PTHR31744:SF47 (PANTHER);PTHR31744 (PANTHER);PS51005 (PROSITE_PROFILES);SSF101941 (SUPERFAMILY)	GO:0006355/GO:0003677;;;GO:0006355/GO:0003677;GO:0003677/GO:0006355
TraesCS2A01G101400.1	NAM (no apical meristem)-like protein	353	2.5e-81	0.7171	gi|1032280616|gb|OAO94944.1|ORE1 [Arabidopsis thaliana];gi|15241819|ref|NP_198777.1|NAC domain containing protein 6 [Arabidopsis thaliana]/gi|75171213|sp|Q9FKA0.1|NAC92_ARATHRecName: Full=NAC domain-containing protein 92 Short=ANAC092 Short=AtNAC2 Short=AtNAC6 AltName: Full=Protein ORESARA 1/gi|9758337|dbj|BAB08893.1|unnamed protein product [Arabidopsis thaliana]/gi|15810577|gb|AAL07176.1|putativ…	Arabidopsis thaliana;Arabidopsis thaliana/Arabidopsis thaliana/Arabidopsis thaliana/Arabidopsis thaliana/Arabidopsis thaliana/Arabidopsis thaliana/Arabidopsis thaliana;Arabidopsis thaliana;Arabidopsis thaliana/Arabidopsis thaliana/Arabidopsis thaliana/Arabidopsis thaliana/Arabidopsis thaliana/Arabidopsis thaliana/Arabidopsis thaliana;Arabidopsis thaliana;Arabidopsis thaliana/Arabidopsis thaliana;…	2.5E-81;3.4E-81;1.6E-80;5.2E-80;1.4E-78;5.7E-78;1.1E-77;1.5E-77;2.0E-77;5.1E-77;9.2E-76;2.8E-74;1.6E-73;9.0E-73;4.6E-72;5.7E-72;1.5E-69;1.7E-69;6.7E-69;2.0E-68	285;285;275;336;323;335;329;315;335;338;322;318;316;314;375;373;316;316;310;337	229;230;220;207;200;234;172;168;234;277;168;166;170;162;159;159;271;271;152;152	1032280616;15810577/20259575/15241819/9758337/332007071/75171213/31322199;21536866;15451128/15240252/75171471/1032281263/20148335/9757865/332010085;21537315;332005148/42573407;9759589/30102618/30682048/1032279922/75171523/332003809/110736032;21593288/30682054/332003810;42567931/332005147/75171176/110736689/9758909/1032277822/29824189/28973617;13605595/75207262/19548079/1032290512/15229219/6223650…	OAO94944;Q9FKA0/AAL07176/NP_198777/BAB08893/AED94454/AAO41710/AAM14130;AAM61198;NP_200951/BAB08499/AAM10058/AED97468/OAO95591/Q9FLJ2/AAK96835;AAM61656;NP_974800/AED92531;Q9FLR3/AAP21227/OAO94250/NP_568182/BAE99988/AED91192/BAB11446;AED91193/NP_850789/AAM65237;Q9FK44/BAB09485/BAF00308/NP_197328/AAO64133/AED92530/AAP04055/OAO92150;AAM61417/AAK32791/Q9SQQ6/AAF05864/AEE74032/NP_187056/AAL87404/OAP048…	250.751;250.366;248.054;248.825;244.973;243.817;242.662;241.891;242.276;241.506;237.654;233.802;231.876;229.565;229.95;229.565;221.476;221.476;219.55;219.164	gi|1032280616|gb|OAO94944.1|ORE1 [Arabidopsis thaliana]	Arabidopsis thaliana	2.5e-81	IPR003441;noIPR;noIPR;IPR003441;IPR036093	NAC domain;NAC domain;NAC domain;NAC domain;NAC domain superfamily	PF02365 (PFAM);PTHR31744:SF47 (PANTHER);PTHR31744 (PANTHER);PS51005 (PROSITE_PROFILES);SSF101941 (SUPERFAMILY)	GO:0006355/GO:0003677;;;GO:0006355/GO:0003677;GO:0003677/GO:0006355
TraesCS2A01G101900.1	NAC domain containing protein 47	348	7e-81	0.7407	gi|18409291|ref|NP_564966.1|NAC-like, activated by AP3/PI [Arabidopsis thaliana]/gi|50400809|sp|O49255.1|NAC29_ARATHRecName: Full=NAC transcription factor 29 Short=AtNAC029 AltName: Full=Protein NAC-LIKE, ACTIVATED BY AP3/PI Short=AtNAP/gi|12597796|gb|AAG60108.1|AC073178_19unknown protein [Arabidopsis thaliana]/gi|13430578|gb|AAK25911.1|AF360201_1unknown protein [Arabidopsis thaliana]/gi|2780192|…	Arabidopsis thaliana/Arabidopsis thaliana/Arabidopsis thaliana/Arabidopsis thaliana/Arabidopsis thaliana/Arabidopsis thaliana/Arabidopsis thaliana/Arabidopsis thaliana;Arabidopsis thaliana;Arabidopsis thaliana;Arabidopsis thaliana;Arabidopsis thaliana/Arabidopsis thaliana/Arabidopsis thaliana/Arabidopsis thaliana/Arabidopsis thaliana;Arabidopsis thaliana/Arabidopsis thaliana/Arabidopsis thaliana/…	7.0E-81;6.3E-80;2.5E-79;2.6E-79;1.5E-78;1.9E-78;4.0E-78;4.7E-78;3.3E-77;8.9E-73;9.1E-73;1.4E-72;3.7E-72;1.3E-71;1.3E-71;2.3E-71;2.6E-71;1.1E-70;1.2E-70;1.9E-70	268;268;320;323;323;359;300;359;343;364;364;253;289;269;252;312;322;317;317;174	169;169;171;171;171;205;171;204;193;179;179;171;173;180;171;189;189;192;192;168	15293163/18409291/12597796/332196811/50400809/1032300079/2780192/13430578;21554255;1032303925;21593425;30725366/332195662/75151353/26450820/18407026;29029082/332640512/30679026/110743057/75148193;2443890;1032291599;332640513/186509742/6223651;332642163/12060426/7021736/28393364/15232606/75273137/15795116/28827466;1032292608;15223963/30793825/75169934/26452970/12323394/332197858/1032305145;5131620…	CAA10955/AAG60108/AAK93692/OAP14404/O49255/NP_564966/AEE34932/AAK25911;AAM63330;OAP18250;AAM65392;Q8GY42/NP_564771/BAC42518/AAP37705/AEE33783;AEE74033/NP_187057/AAO64920/BAE99421/Q84TD6;AAB71483;OAP05926;NP_001118568/AAF05865/AEE74034;NP_188170/BAB02380/AAO50577/AEE75684/BAB20600/AAF35417/AAO42106/Q9LD44;OAP06935;NP_177869/BAC43561/OAP19470/AEE35979/AAG51675/AAP40365/Q9CAR0;AEE27326/AAK43936/AAF7…	248.825;246.128;246.514;246.514;244.588;245.743;242.662;244.588;241.891;231.106;231.106;226.868;227.254;224.942;224.557;225.713;226.098;224.172;224.172;218.779	gi|12597796|gb|AAG60108.1|AC073178_19unknown protein [Arabidopsis thaliana]/gi|1032300079|gb|OAP14404.1|NAP [Arabidopsis thaliana]/gi|18409291|ref|NP_564966.1|NAC-like, activated by AP3/PI [Arabidopsis thaliana]/gi|15293163|gb|AAK93692.1|unknown protein [Arabidopsis thaliana]/gi|50400809|sp|O49255.1|NAC29_ARATHRecName: Full=NAC transcription factor 29 Short=AtNAC029 AltName: Full=Protein NAC-LIKE…	Arabidopsis thaliana	7e-81	IPR003441;noIPR;IPR003441;IPR036093	NAC domain;NAC domain;NAC domain;NAC domain superfamily	PF02365 (PFAM);PTHR45430 (PANTHER);PS51005 (PROSITE_PROFILES);SSF101941 (SUPERFAMILY)	GO:0006355/GO:0003677;;GO:0006355/GO:0003677;GO:0003677/GO:0006355
TraesCS2A01G102000.1	NAC domain containing protein 47	357	1.4e-81	0.7283	gi|18409291|ref|NP_564966.1|NAC-like, activated by AP3/PI [Arabidopsis thaliana]/gi|50400809|sp|O49255.1|NAC29_ARATHRecName: Full=NAC transcription factor 29 Short=AtNAC029 AltName: Full=Protein NAC-LIKE, ACTIVATED BY AP3/PI Short=AtNAP/gi|12597796|gb|AAG60108.1|AC073178_19unknown protein [Arabidopsis thaliana]/gi|13430578|gb|AAK25911.1|AF360201_1unknown protein [Arabidopsis thaliana]/gi|2780192|…	Arabidopsis thaliana/Arabidopsis thaliana/Arabidopsis thaliana/Arabidopsis thaliana/Arabidopsis thaliana/Arabidopsis thaliana/Arabidopsis thaliana/Arabidopsis thaliana;Arabidopsis thaliana;Arabidopsis thaliana;Arabidopsis thaliana/Arabidopsis thaliana/Arabidopsis thaliana/Arabidopsis thaliana/Arabidopsis thaliana;Arabidopsis thaliana;Arabidopsis thaliana/Arabidopsis thaliana/Arabidopsis thaliana/…	1.4E-81;4.0E-81;5.3E-81;1.4E-80;1.6E-80;2.8E-80;2.8E-80;8.8E-80;3.3E-79;1.1E-73;1.2E-73;6.2E-73;7.6E-72;8.2E-72;1.8E-71;2.1E-71;2.8E-71;4.2E-71;5.4E-71;1.5E-70	268;323;320;359;268;323;359;300;343;364;364;253;252;289;269;317;317;312;322;174	169;171;171;214;169;171;213;171;202;182;182;171;171;173;205;250;250;205;205;164	15293163/18409291/12597796/332196811/50400809/1032300079/2780192/13430578;21593425;1032303925;29029082/332640512/30679026/110743057/75148193;21554255;30725366/332195662/75151353/26450820/18407026;1032291599;2443890;332640513/186509742/6223651;332642163/12060426/7021736/28393364/15232606/75273137/15795116/28827466;1032292608;15223963/30793825/75169934/26452970/12323394/332197858/1032305145;2159313…	CAA10955/AAG60108/AAK93692/OAP14404/O49255/NP_564966/AEE34932/AAK25911;AAM65392;OAP18250;AEE74033/NP_187057/AAO64920/BAE99421/Q84TD6;AAM63330;Q8GY42/NP_564771/BAC42518/AAP37705/AEE33783;OAP05926;AAB71483;NP_001118568/AAF05865/AEE74034;NP_188170/BAB02380/AAO50577/AEE75684/BAB20600/AAF35417/AAO42106/Q9LD44;OAP06935;NP_177869/BAC43561/OAP19470/AEE35979/AAG51675/AAP40365/Q9CAR0;AAM65083;AEE27326/AAK4…	250.751;251.521;251.136;251.521;248.054;249.21;250.751;247.284;247.284;233.802;233.802;228.024;225.328;226.483;224.942;226.483;226.098;225.328;225.713;219.164	gi|12597796|gb|AAG60108.1|AC073178_19unknown protein [Arabidopsis thaliana]/gi|1032300079|gb|OAP14404.1|NAP [Arabidopsis thaliana]/gi|18409291|ref|NP_564966.1|NAC-like, activated by AP3/PI [Arabidopsis thaliana]/gi|15293163|gb|AAK93692.1|unknown protein [Arabidopsis thaliana]/gi|50400809|sp|O49255.1|NAC29_ARATHRecName: Full=NAC transcription factor 29 Short=AtNAC029 AltName: Full=Protein NAC-LIKE…	Arabidopsis thaliana	1.4e-81	IPR003441;noIPR;IPR003441;IPR036093	NAC domain;NAC domain;NAC domain;NAC domain superfamily	PF02365 (PFAM);PTHR45430 (PANTHER);PS51005 (PROSITE_PROFILES);SSF101941 (SUPERFAMILY)	GO:0006355/GO:0003677;;GO:0006355/GO:0003677;GO:0003677/GO:0006355
TraesCS2A01G201800.2	NAC domain containing protein 47	407	1.2e-93	0.7282	gi|1032303925|gb|OAP18250.1|NAC025 [Arabidopsis thaliana];gi|21593425|gb|AAM65392.1|NAM protein, putative [Arabidopsis thaliana];gi|18407026|ref|NP_564771.1|NAC domain containing protein 25 [Arabidopsis thaliana]/gi|75151353|sp|Q8GY42.1|NAC25_ARATHRecName: Full=NAC transcription factor 25 Short=AtNAC025/gi|26450820|dbj|BAC42518.1|unknown protein [Arabidopsis thaliana]/gi|30725366|gb|AAP37705.1|At…	Arabidopsis thaliana;Arabidopsis thaliana;Arabidopsis thaliana/Arabidopsis thaliana/Arabidopsis thaliana/Arabidopsis thaliana/Arabidopsis thaliana;Arabidopsis thaliana;Arabidopsis thaliana/Arabidopsis thaliana/Arabidopsis thaliana/Arabidopsis thaliana/Arabidopsis thaliana/Arabidopsis thaliana/Arabidopsis thaliana/Arabidopsis thaliana;Arabidopsis thaliana;Arabidopsis thaliana;Arabidopsis thaliana/…	1.2E-93;4.9E-93;8.7E-93;1.4E-92;5.1E-90;5.6E-90;8.4E-81;7.8E-80;2.0E-79;8.4E-78;1.5E-77;4.6E-77;5.1E-77;3.5E-76;2.2E-73;8.1E-73;9.6E-72;1.1E-71;2.6E-71;3.1E-71	320;323;323;300;364;364;359;359;343;268;268;320;320;320;253;252;171;174;297;297	260;195;260;260;248;248;177;181;175;198;198;177;177;177;216;216;177;177;173;173	1032303925;21593425;30725366/332195662/75151353/26450820/18407026;2443890;332642163/12060426/7021736/28393364/15232606/75273137/15795116/28827466;1032292608;1032291599;29029082/332640512/30679026/110743057/75148193;332640513/186509742/6223651;21554255;15293163/18409291/12597796/332196811/50400809/1032300079/2780192/13430578;4325282/4325286/12324644/332194742/50401213/1032299451/15219110;20466640/…	OAP18250;AAM65392;Q8GY42/NP_564771/BAC42518/AAP37705/AEE33783;AAB71483;NP_188170/BAB02380/AAO50577/AEE75684/BAB20600/AAF35417/AAO42106/Q9LD44;OAP06935;OAP05926;AEE74033/NP_187057/AAO64920/BAE99421/Q84TD6;NP_001118568/AAF05865/AEE74034;AAM63330;CAA10955/AAG60108/AAK93692/OAP14404/O49255/NP_564966/AEE34932/AAK25911;NP_175696/OAP13776/AEE32863/AAD17314/Q9ZNU2/AAD17313/AAG52280;AAM20637/AAN15611;AAM6…	285.419;283.878;283.108;281.952;277.715;277.33;253.832;251.136;249.595;243.047;242.276;242.662;242.662;240.35;231.106;229.565;223.787;223.787;227.254;226.868	gi|1032303925|gb|OAP18250.1|NAC025 [Arabidopsis thaliana]	Arabidopsis thaliana	1.2e-93	IPR003441;noIPR;noIPR;IPR003441;IPR036093	NAC domain;NAC domain;NAC domain;NAC domain;NAC domain superfamily	PF02365 (PFAM);PTHR45430 (PANTHER);PTHR45430:SF1 (PANTHER);PS51005 (PROSITE_PROFILES);SSF101941 (SUPERFAMILY)	GO:0006355/GO:0003677;;;GO:0006355/GO:0003677;GO:0003677/GO:0006355
TraesCS2A01G306800.1	xylem NAC domain 1	276	1.8e-58	0.5681	gi|30698042|ref|NP_201258.2|xylem NAC domain 1 [Arabidopsis thaliana]/gi|75150994|sp|Q8GWK6.1|NC104_ARATHRecName: Full=NAC domain-containing protein 104 Short=ANAC104 AltName: Full=Protein XYLEM NAC DOMAIN 1/gi|26452583|dbj|BAC43376.1|unknown protein [Arabidopsis thaliana]/gi|107738104|gb|ABF83636.1|At5g64530 [Arabidopsis thaliana]/gi|332010530|gb|AED97913.1|xylem NAC domain 1 [Arabidopsis thalia…	Arabidopsis thaliana/Arabidopsis thaliana/Arabidopsis thaliana/Arabidopsis thaliana/Arabidopsis thaliana/Arabidopsis thaliana;Arabidopsis thaliana;Arabidopsis thaliana/Arabidopsis thaliana;Arabidopsis thaliana/Arabidopsis thaliana/Arabidopsis thaliana/Arabidopsis thaliana/Arabidopsis thaliana/Arabidopsis thaliana/Arabidopsis thaliana/Arabidopsis thaliana;Arabidopsis thaliana;Arabidopsis thaliana;…	1.8E-58;8.8E-56;4.1E-42;9.9E-36;1.2E-35;1.9E-33;2.2E-33;3.0E-33;1.5E-32;8.6E-32;8.7E-32;2.3E-30;2.8E-30;6.6E-30;6.8E-30;7.1E-30;7.9E-30;7.9E-30;1.6E-29;2.0E-29	187;192;158;268;268;320;323;300;323;174;171;317;317;343;292;317;297;297;359;253	197;195;123;190;190;171;171;171;171;171;171;178;178;180;171;170;171;171;183;168	107738104/26452583/75150994/332010530/30698042/1032276872;10178056;1063743205/1039021508;15293163/18409291/12597796/332196811/50400809/1032300079/2780192/13430578;21554255;1032303925;21593425;2443890;30725366/332195662/75151353/26450820/18407026;383875456/383875447/383875449/383875448/383875450/383875453/383875455/383875454;47169278/47169277/47169276/47169275/383875721/383875720;1032302465;152191…	ABF83636/NP_201258/BAC43376/Q8GWK6/AED97913/OAO91200;BAB11420;NP_001332105/ANM70499;CAA10955/AAG60108/AAK93692/OAP14404/O49255/NP_564966/AEE34932/AAK25911;AAM63330;OAP18250;AAM65392;AAB71483;Q8GY42/NP_564771/BAC42518/AAP37705/AEE33783;3SWM_B/3SWM_A/3SWM_D/3SWP_A/3SWM_C/3SWP_C/3SWP_B/3SWP_D;1UT7_B/4DUL_B/1UT7_A/4DUL_A/1UT4_A/1UT4_B;OAP16790;AAM51299/AEE32864/AAG52283/AAL38744/Q9C932/NP_175697;NP_0…	186.037;179.104;143.28;129.798;129.798;125.176;125.176;124.405;122.865;117.087;116.701;117.087;116.701;116.316;115.161;115.546;115.161;115.161;115.546;112.849	gi|332010530|gb|AED97913.1|xylem NAC domain 1 [Arabidopsis thaliana]/gi|26452583|dbj|BAC43376.1|unknown protein [Arabidopsis thaliana]/gi|1032276872|gb|OAO91200.1|XND1 [Arabidopsis thaliana]/gi|30698042|ref|NP_201258.2|xylem NAC domain 1 [Arabidopsis thaliana]/gi|107738104|gb|ABF83636.1|At5g64530 [Arabidopsis thaliana]/gi|75150994|sp|Q8GWK6.1|NC104_ARATHRecName: Full=NAC domain-containing protein…	Arabidopsis thaliana	1.8e-58	IPR003441;noIPR;noIPR;IPR003441;IPR036093	NAC domain;NAC domain;NAC domain;NAC domain;NAC domain superfamily	PF02365 (PFAM);PTHR45193 (PANTHER);PTHR45193:SF3 (PANTHER);PS51005 (PROSITE_PROFILES);SSF101941 (SUPERFAMILY)	GO:0006355/GO:0003677;;;GO:0006355/GO:0003677;GO:0003677/GO:0006355
TraesCS2A01G311500.1	NAC (No Apical Meristem) domain transcriptional regulator superfamily protein	336	1.2e-110	0.7438	gi|1032282237|gb|OAO96564.1|NAC070 [Arabidopsis thaliana];gi|15235031|ref|NP_192773.1|NAC domain containing protein 70 [Arabidopsis thaliana]/gi|75266399|sp|Q9SV87.1|BRN2_ARATHRecName: Full=Protein BEARSKIN2 AltName: Full=NAC domain-containing protein 70 Short=ANAC070/gi|4538964|emb|CAB39788.1|NAM/NAP like protein [Arabidopsis thaliana]/gi|7267732|emb|CAB78158.1|NAM/NAP like protein [Arabidopsis …	Arabidopsis thaliana;Arabidopsis thaliana/Arabidopsis thaliana/Arabidopsis thaliana/Arabidopsis thaliana/Arabidopsis thaliana/Arabidopsis thaliana;Arabidopsis thaliana/Arabidopsis thaliana/Arabidopsis thaliana/Arabidopsis thaliana/Arabidopsis thaliana;Arabidopsis thaliana;Arabidopsis thaliana/Arabidopsis thaliana/Arabidopsis thaliana/Arabidopsis thaliana/Arabidopsis thaliana;Arabidopsis thaliana/…	1.2E-110;1.9E-110;2.4E-99;2.2E-85;2.7E-85;2.8E-85;8.6E-84;9.7E-84;1.1E-83;4.9E-83;2.3E-81;1.2E-80;4.7E-80;1.6E-79;2.2E-79;8.3E-79;5.1E-78;3.0E-77;3.3E-77;4.1E-77	341;341;305;358;358;371;365;365;364;399;334;334;365;381;377;396;394;342;395;292	371;367;242;181;181;158;206;206;206;206;180;180;233;210;210;175;175;160;153;161	1032282237;4538964/22136592/75266399/7267732/332657470/15235031;1032299102/15217491/75169462/12322577/332193459;1032299120;332193406/119368830/75176913/15223299/6714280;1063697379/42572175/1032304044/332198145/7715611/332198146/1039011200/75191796/332198147/1039011201/1063693495/15219419/42572177;27754598;30690500/56550701/97180062/330255656;1032295883;3510262;21536577/1032291804;75182651/3326467…	OAO96564;Q9SV87/CAB39788/CAB78158/AEE82870/AAM91615/NP_192773;AEE31580/OAP13427/AAG51291/Q9C878/NP_174598;OAP13445;AAF25976/Q9LPI7/AEE31527/ABL67723/NP_174554;NP_001323331/ANM61092/ANM61091/AEE36266/AEE36267/AEE36268/NP_974179/NP_974178/OAP18369/AAF68129/NP_178076/Q9MA17/NP_001319416;AAO22745;AEC10750/NP_182200/Q84WP6/AAV97804;OAP10209;AAC33506;OAP06131/AAM60909;CAB71898/NP_191750/Q9M274/AEE80278…	326.635;326.25;296.59;262.692;262.692;263.077;259.225;258.84;258.84;258.07;251.906;249.98;249.595;248.44;248.054;247.284;245.358;241.506;243.047;239.58	gi|1032282237|gb|OAO96564.1|NAC070 [Arabidopsis thaliana]	Arabidopsis thaliana	1.2e-110	IPR003441;noIPR;IPR033519;IPR003441;IPR036093	NAC domain;NAC domain;Protein BEARSKIN;NAC domain;NAC domain superfamily	PF02365 (PFAM);PTHR31989 (PANTHER);PTHR31989:SF18 (PANTHER);PS51005 (PROSITE_PROFILES);SSF101941 (SUPERFAMILY)	GO:0006355/GO:0003677;;;GO:0006355/GO:0003677;GO:0003677/GO:0006355
TraesCS2A01G325900.2	NAC domain containing protein 99	406	1.1e-58	0.6284	gi|12321499|gb|AAG50802.1|AC079281_4hypothetical protein [Arabidopsis thaliana];gi|30689293|ref|NP_564238.2|NAC (No Apical Meristem) domain transcriptional regulator superfamily protein [Arabidopsis thaliana]/gi|75127181|sp|Q6NQK2.1|NAC8_ARATHRecName: Full=SUPPRESSOR OF GAMMA RESPONSE 1 AltName: Full=NAC domain-containing protein 8 Short=ANAC008 AltName: Full=Protein SOG1 AltName: Full=SUPPRESSOR…	Arabidopsis thaliana;Arabidopsis thaliana/Arabidopsis thaliana/Arabidopsis thaliana/Arabidopsis thaliana/Arabidopsis thaliana/Arabidopsis thaliana/Arabidopsis thaliana;Arabidopsis thaliana;Arabidopsis thaliana;Arabidopsis thaliana;Arabidopsis thaliana;Arabidopsis thaliana/Arabidopsis thaliana;Arabidopsis thaliana/Arabidopsis thaliana;Arabidopsis thaliana/Arabidopsis thaliana/Arabidopsis thaliana;…	1.1E-58;6.0E-57;8.5E-57;1.6E-56;1.8E-56;2.5E-56;2.5E-56;3.0E-56;5.0E-56;8.6E-56;1.7E-55;1.7E-55;4.9E-55;5.9E-55;2.0E-51;2.9E-51;3.4E-51;3.5E-51;3.7E-51;3.9E-51	276;449;455;383;385;437;402;414;386;497;438;438;498;305;281;347;350;314;314;314	230;267;267;194;194;194;216;194;216;194;195;195;195;189;225;225;225;195;195;195	12321499;110736587/75127181/332192523/30689293/34222068/62319881/1032304008;12320749;1032280718;1032280719;1032285117;1039019156/1063741644;1039019157/1063741642;332009406/10176766/15241889;1063725668/1039018794;1032285118;1063725670/1039018793;15233497/7269821/75181455/332660205;75318376/2842493/7269704/15235314/67633762/332660095/1032286473;1039019454/1063731852;1039019456/1063731848;15241416/7…	AAG50802;AEE30644/Q6NQK2/NP_564238/BAD93935/OAP18333/AAQ62870/BAF00259;AAG50527;OAO95046;OAO95047;OAO99444;NP_001330095/ANM68331;NP_001330096/ANM68332;BAB09880/NP_200473/AED96789;NP_001329814/ANM68032;OAO99445;NP_001329813/ANM68031;Q9M0F8/AEE85605/NP_194652/CAB79681;AAY78805/O49459/AEE85495/NP_194579/CAB79652/OAP00801/CAA16890;ANM68606/NP_001330342;ANM68608/NP_001330344;AED92040/CAB87788/NP_19695…	193.741;194.512;194.126;191.43;191.43;192.586;191.43;191.815;190.274;192.586;190.274;190.274;190.66;185.267;175.252;176.792;176.792;175.637;175.637;175.252	gi|12321499|gb|AAG50802.1|AC079281_4hypothetical protein [Arabidopsis thaliana]	Arabidopsis thaliana	1.1e-58	IPR003441;noIPR;noIPR;IPR003441;IPR036093	NAC domain;NAC domain;NAC domain;NAC domain;NAC domain superfamily	PF02365 (PFAM);PTHR31079:SF2 (PANTHER);PTHR31079 (PANTHER);PS51005 (PROSITE_PROFILES);SSF101941 (SUPERFAMILY)	GO:0006355/GO:0003677;;;GO:0006355/GO:0003677;GO:0003677/GO:0006355
TraesCS2A01G326300.2	NAC domain containing protein 85	347	5e-70	0.6426	gi|12321499|gb|AAG50802.1|AC079281_4hypothetical protein [Arabidopsis thaliana];gi|30689293|ref|NP_564238.2|NAC (No Apical Meristem) domain transcriptional regulator superfamily protein [Arabidopsis thaliana]/gi|75127181|sp|Q6NQK2.1|NAC8_ARATHRecName: Full=SUPPRESSOR OF GAMMA RESPONSE 1 AltName: Full=NAC domain-containing protein 8 Short=ANAC008 AltName: Full=Protein SOG1 AltName: Full=SUPPRESSOR…	Arabidopsis thaliana;Arabidopsis thaliana/Arabidopsis thaliana/Arabidopsis thaliana/Arabidopsis thaliana/Arabidopsis thaliana/Arabidopsis thaliana/Arabidopsis thaliana;Arabidopsis thaliana;Arabidopsis thaliana/Arabidopsis thaliana;Arabidopsis thaliana;Arabidopsis thaliana;Arabidopsis thaliana;Arabidopsis thaliana/Arabidopsis thaliana/Arabidopsis thaliana/Arabidopsis thaliana;Arabidopsis thaliana;…	5.0E-70;2.6E-68;3.4E-68;7.6E-60;7.6E-60;9.0E-60;3.1E-59;3.3E-59;4.1E-59;4.3E-59;5.6E-59;5.7E-59;8.6E-59;4.0E-58;6.8E-58;1.4E-57;2.1E-57;2.1E-57;3.4E-57;7.5E-57	276;449;455;438;438;437;385;498;383;497;402;414;386;305;281;380;347;350;361;314	223;223;223;193;193;193;191;193;191;193;191;191;191;206;233;233;233;233;233;195	12321499;110736587/75127181/332192523/30689293/34222068/62319881/1032304008;12320749;1063725670/1039018793;1032285118;1032285117;1032280719;15233497/7269821/75181455/332660205;1032280718;1063725668/1039018794;1039019156/1063741644;1039019157/1063741642;332009406/10176766/15241889;75318376/2842493/7269704/15235314/67633762/332660095/1032286473;1039019454/1063731852;1032276187;1039019456/1063731848…	AAG50802;AEE30644/Q6NQK2/NP_564238/BAD93935/OAP18333/AAQ62870/BAF00259;AAG50527;NP_001329813/ANM68031;OAO99445;OAO99444;OAO95047;Q9M0F8/AEE85605/NP_194652/CAB79681;OAO95046;NP_001329814/ANM68032;NP_001330095/ANM68331;NP_001330096/ANM68332;BAB09880/NP_200473/AED96789;AAY78805/O49459/AEE85495/NP_194579/CAB79652/OAP00801/CAA16890;ANM68606/NP_001330342;OAO90515;ANM68608/NP_001330344;AED92040/CAB87788…	221.09;222.246;221.861;199.904;199.904;199.519;196.823;199.519;196.438;199.519;196.438;196.823;195.667;191.43;190.274;192.2;191.045;191.045;190.66;188.348	gi|12321499|gb|AAG50802.1|AC079281_4hypothetical protein [Arabidopsis thaliana]	Arabidopsis thaliana	5e-70	IPR003441;noIPR;noIPR;IPR003441;IPR036093	NAC domain;NAC domain;NAC domain;NAC domain;NAC domain superfamily	PF02365 (PFAM);PTHR31079 (PANTHER);PTHR31079:SF2 (PANTHER);PS51005 (PROSITE_PROFILES);SSF101941 (SUPERFAMILY)	GO:0006355/GO:0003677;;;GO:0006355/GO:0003677;GO:0003677/GO:0006355
TraesCS2A01G326400.2	NAC domain containing protein 85	357	1.4e-69	0.633	gi|12321499|gb|AAG50802.1|AC079281_4hypothetical protein [Arabidopsis thaliana];gi|30689293|ref|NP_564238.2|NAC (No Apical Meristem) domain transcriptional regulator superfamily protein [Arabidopsis thaliana]/gi|75127181|sp|Q6NQK2.1|NAC8_ARATHRecName: Full=SUPPRESSOR OF GAMMA RESPONSE 1 AltName: Full=NAC domain-containing protein 8 Short=ANAC008 AltName: Full=Protein SOG1 AltName: Full=SUPPRESSOR…	Arabidopsis thaliana;Arabidopsis thaliana/Arabidopsis thaliana/Arabidopsis thaliana/Arabidopsis thaliana/Arabidopsis thaliana/Arabidopsis thaliana/Arabidopsis thaliana;Arabidopsis thaliana;Arabidopsis thaliana/Arabidopsis thaliana;Arabidopsis thaliana;Arabidopsis thaliana/Arabidopsis thaliana;Arabidopsis thaliana/Arabidopsis thaliana/Arabidopsis thaliana;Arabidopsis thaliana/Arabidopsis thaliana;…	1.4E-69;4.6E-68;6.9E-68;4.3E-61;7.7E-61;1.5E-60;1.7E-60;2.4E-60;2.3E-59;2.4E-59;3.1E-59;6.6E-59;8.6E-59;9.4E-59;2.0E-57;2.7E-57;3.4E-57;3.5E-57;5.9E-57;1.6E-56	276;449;455;281;380;347;350;361;438;438;437;498;497;305;385;383;402;414;386;314	223;223;223;264;264;264;264;264;215;215;215;215;215;199;191;191;191;191;191;195	12321499;110736587/75127181/332192523/30689293/34222068/62319881/1032304008;12320749;1039019454/1063731852;1032276187;1039019456/1063731848;15241416/7573474/332004657;1039019455/1063731850;1063725670/1039018793;1032285118;1032285117;15233497/7269821/75181455/332660205;1063725668/1039018794;75318376/2842493/7269704/15235314/67633762/332660095/1032286473;1032280719;1032280718;1039019156/1063741644;…	AAG50802;AEE30644/Q6NQK2/NP_564238/BAD93935/OAP18333/AAQ62870/BAF00259;AAG50527;ANM68606/NP_001330342;OAO90515;ANM68608/NP_001330344;AED92040/CAB87788/NP_196953;ANM68607/NP_001330343;NP_001329813/ANM68031;OAO99445;OAO99444;Q9M0F8/AEE85605/NP_194652/CAB79681;NP_001329814/ANM68032;AAY78805/O49459/AEE85495/NP_194579/CAB79652/OAP00801/CAA16890;OAO95047;OAO95046;NP_001330095/ANM68331;NP_001330096/ANM6…	220.32;221.861;221.476;198.749;201.06;199.519;199.134;199.134;199.134;198.749;198.749;199.134;198.749;193.356;192.586;192.2;192.2;192.586;191.045;187.963	gi|12321499|gb|AAG50802.1|AC079281_4hypothetical protein [Arabidopsis thaliana]	Arabidopsis thaliana	1.4e-69	IPR003441;noIPR;noIPR;IPR003441;IPR036093	NAC domain;NAC domain;NAC domain;NAC domain;NAC domain superfamily	PF02365 (PFAM);PTHR31079 (PANTHER);PTHR31079:SF19 (PANTHER);PS51005 (PROSITE_PROFILES);SSF101941 (SUPERFAMILY)	GO:0006355/GO:0003677;;;GO:0006355/GO:0003677;GO:0003677/GO:0006355
TraesCS2A01G326500.1	NAC domain containing protein 75	403	2.7e-68	0.6624	gi|12320749|gb|AAG50527.1|AC084221_9unknown protein [Arabidopsis thaliana];gi|30689293|ref|NP_564238.2|NAC (No Apical Meristem) domain transcriptional regulator superfamily protein [Arabidopsis thaliana]/gi|75127181|sp|Q6NQK2.1|NAC8_ARATHRecName: Full=SUPPRESSOR OF GAMMA RESPONSE 1 AltName: Full=NAC domain-containing protein 8 Short=ANAC008 AltName: Full=Protein SOG1 AltName: Full=SUPPRESSOR OF G…	Arabidopsis thaliana;Arabidopsis thaliana/Arabidopsis thaliana/Arabidopsis thaliana/Arabidopsis thaliana/Arabidopsis thaliana/Arabidopsis thaliana/Arabidopsis thaliana;Arabidopsis thaliana;Arabidopsis thaliana/Arabidopsis thaliana/Arabidopsis thaliana/Arabidopsis thaliana/Arabidopsis thaliana/Arabidopsis thaliana/Arabidopsis thaliana;Arabidopsis thaliana;Arabidopsis thaliana;Arabidopsis thaliana/…	2.7E-68;2.8E-68;5.7E-67;6.9E-64;1.6E-62;1.8E-62;2.1E-62;4.4E-62;4.8E-62;5.4E-62;6.1E-62;9.8E-62;1.3E-61;1.5E-61;1.5E-61;1.8E-61;1.8E-61;1.9E-61;3.6E-61;5.4E-61	455;449;276;305;438;437;438;497;498;383;385;402;414;370;366;366;350;386;281;361	224;219;185;201;202;202;202;202;202;211;211;211;211;221;221;221;222;211;217;222	12320749;110736587/75127181/332192523/30689293/34222068/62319881/1032304008;12321499;75318376/2842493/7269704/15235314/67633762/332660095/1032286473;1032285118;1032285117;1063725670/1039018793;1063725668/1039018794;15233497/7269821/75181455/332660205;1032280718;1032280719;1039019156/1063741644;1039019157/1063741642;6016718;1039015882/1063708570;1032289314;15241416/7573474/332004657;332009406/1017…	AAG50527;AEE30644/Q6NQK2/NP_564238/BAD93935/OAP18333/AAQ62870/BAF00259;AAG50802;AAY78805/O49459/AEE85495/NP_194579/CAB79652/OAP00801/CAA16890;OAO99445;OAO99444;NP_001329813/ANM68031;NP_001329814/ANM68032;Q9M0F8/AEE85605/NP_194652/CAB79681;OAO95046;OAO95047;NP_001330095/ANM68331;NP_001330096/ANM68332;AAF01544;NP_001319443/AEE73694;OAP03641;AED92040/CAB87788/NP_196953;BAB09880/NP_200473/AED96789;AN…	224.172;224.172;215.312;208.379;208.764;208.379;208.379;209.149;209.149;205.682;205.682;205.682;205.682;204.142;204.142;203.756;203.371;204.527;200.29;202.601	gi|12320749|gb|AAG50527.1|AC084221_9unknown protein [Arabidopsis thaliana]	Arabidopsis thaliana	2.7e-68	IPR003441;noIPR;noIPR;IPR003441;IPR036093	NAC domain;NAC domain;NAC domain;NAC domain;NAC domain superfamily	PF02365 (PFAM);PTHR31079 (PANTHER);PTHR31079:SF2 (PANTHER);PS51005 (PROSITE_PROFILES);SSF101941 (SUPERFAMILY)	GO:0006355/GO:0003677;;;GO:0006355/GO:0003677;GO:0003677/GO:0006355
TraesCS2A01G326600.1	NAC domain containing protein 99	406	2.8e-55	0.6071	gi|12321499|gb|AAG50802.1|AC079281_4hypothetical protein [Arabidopsis thaliana];gi|1032280718|gb|OAO95046.1|NAC099 [Arabidopsis thaliana];gi|1032280719|gb|OAO95047.1|NAC099 [Arabidopsis thaliana];gi|1063741644|ref|NP_001330095.1|NAC domain containing protein 99 [Arabidopsis thaliana]/gi|1039019156|gb|ANM68331.1|NAC domain containing protein 99 [Arabidopsis thaliana];gi|1063741642|ref|NP_001330096…	Arabidopsis thaliana;Arabidopsis thaliana;Arabidopsis thaliana;Arabidopsis thaliana/Arabidopsis thaliana;Arabidopsis thaliana/Arabidopsis thaliana;Arabidopsis thaliana/Arabidopsis thaliana/Arabidopsis thaliana;Arabidopsis thaliana/Arabidopsis thaliana/Arabidopsis thaliana/Arabidopsis thaliana/Arabidopsis thaliana/Arabidopsis thaliana/Arabidopsis thaliana;Arabidopsis thaliana;Arabidopsis thaliana;…	2.8E-55;1.5E-54;1.8E-54;2.2E-54;2.6E-54;3.7E-54;1.5E-53;2.0E-53;2.0E-53;4.7E-53;8.9E-53;1.4E-52;1.5E-52;3.5E-52;6.1E-51;6.1E-51;6.8E-51;7.4E-51;2.2E-48;2.6E-48	276;383;385;402;414;386;449;437;455;497;305;438;438;498;314;314;314;252;281;366	236;216;216;216;216;217;267;198;236;198;197;199;199;199;203;203;203;188;196;192	12321499;1032280718;1032280719;1039019156/1063741644;1039019157/1063741642;332009406/10176766/15241889;110736587/75127181/332192523/30689293/34222068/62319881/1032304008;1032285117;12320749;1063725668/1039018794;75318376/2842493/7269704/15235314/67633762/332660095/1032286473;1063725670/1039018793;1032285118;15233497/7269821/75181455/332660205;332192859/803374873/18396807;1032300555;21554371;65607…	AAG50802;OAO95046;OAO95047;NP_001330095/ANM68331;NP_001330096/ANM68332;BAB09880/NP_200473/AED96789;AEE30644/Q6NQK2/NP_564238/BAD93935/OAP18333/AAQ62870/BAF00259;OAO99444;AAG50527;NP_001329814/ANM68032;AAY78805/O49459/AEE85495/NP_194579/CAB79652/OAP00801/CAA16890;NP_001329813/ANM68031;OAO99445;Q9M0F8/AEE85605/NP_194652/CAB79681;NP_564309/F4HY61/AEE30980;OAP14880;AAM63478;AAF16767;ANM68606/NP_00133…	184.882;186.422;186.422;186.422;186.422;185.267;185.267;184.882;185.267;185.267;179.489;182.57;182.57;182.956;174.866;174.866;174.866;172.555;167.162;169.474	gi|12321499|gb|AAG50802.1|AC079281_4hypothetical protein [Arabidopsis thaliana]	Arabidopsis thaliana	2.8e-55	IPR003441;noIPR;noIPR;IPR003441;IPR036093	NAC domain;NAC domain;NAC domain;NAC domain;NAC domain superfamily	PF02365 (PFAM);PTHR31079:SF2 (PANTHER);PTHR31079 (PANTHER);PS51005 (PROSITE_PROFILES);SSF101941 (SUPERFAMILY)	GO:0006355/GO:0003677;;;GO:0006355/GO:0003677;GO:0003677/GO:0006355
TraesCS2A01G328100.1	NAC domain containing protein 38	491	2.9e-06	0.4232	gi|383875447|pdb|3SWM|AChain A, The Nac Domain Of Anac019 In Complex With Dna, Gold Derivative/gi|383875448|pdb|3SWM|BChain B, The Nac Domain Of Anac019 In Complex With Dna, Gold Derivative/gi|383875449|pdb|3SWM|CChain C, The Nac Domain Of Anac019 In Complex With Dna, Gold Derivative/gi|383875450|pdb|3SWM|DChain D, The Nac Domain Of Anac019 In Complex With Dna, Gold Derivative/gi|383875453|pdb|3S…	Arabidopsis thaliana/Arabidopsis thaliana/Arabidopsis thaliana/Arabidopsis thaliana/Arabidopsis thaliana/Arabidopsis thaliana/Arabidopsis thaliana/Arabidopsis thaliana;Arabidopsis thaliana/Arabidopsis thaliana/Arabidopsis thaliana/Arabidopsis thaliana/Arabidopsis thaliana/Arabidopsis thaliana;Arabidopsis thaliana/Arabidopsis thaliana/Arabidopsis thaliana/Arabidopsis thaliana/Arabidopsis thaliana/…	2.9E-6;3.0E-6;1.0E-5;1.1E-5;2.4E-5;2.4E-5;2.7E-5;2.8E-5;7.0E-5;7.9E-5;7.9E-5;8.0E-5;8.1E-5;3.2E-4;3.3E-4;5.9E-4;6.2E-4;6.9E-4	174;171;317;317;314;316;317;317;335;335;316;316;342;297;297;335;292;283	144;144;144;144;168;168;146;146;143;143;173;173;143;177;177;181;146;176	383875456/383875447/383875449/383875448/383875450/383875453/383875455/383875454;47169278/47169277/47169276/47169275/383875721/383875720;15219112/50401153/17529068/12324647/332194743/21436105;1032302465;11994103/332642571/15229637;1032290067;21536744;12060424/332642162/15232604/105830298/1032291934/15795115/75273159/7021735;1032297418;75338653/67633544/15225866/330252876/5306267/114050663;10322950…	3SWM_B/3SWM_A/3SWM_D/3SWP_A/3SWM_C/3SWP_C/3SWP_B/3SWP_D;1UT7_B/4DUL_B/1UT7_A/4DUL_A/1UT4_A/1UT4_B;AAM51299/AEE32864/AAG52283/AAL38744/Q9C932/NP_175697;OAP16790;AEE76092/BAB01106/NP_188469;OAP04394;AAM61076;Q9LDY8/NP_188169/ABF74720/AEE75683/OAP06261/AAF35416/BAB20599/BAB02379;OAP11744;ABI49481/AEC07970/AAY78696/NP_180298/Q9XIN7/AAD41999;OAP09399;NP_850054/AEC07577/AEC07576/NP_180019/AAD18114;OAP1…	48.9062;48.9062;48.9062;48.521;47.7506;47.7506;47.3654;47.3654;46.2098;46.2098;46.2098;46.2098;46.2098;43.8986;43.8986;43.5134;43.1282;43.1282	gi|383875449|pdb|3SWM|CChain C, The Nac Domain Of Anac019 In Complex With Dna, Gold Derivative/gi|383875448|pdb|3SWM|BChain B, The Nac Domain Of Anac019 In Complex With Dna, Gold Derivative/gi|383875455|pdb|3SWP|CChain C, ANAC019 NAC domain in complex with DNA/gi|383875456|pdb|3SWP|DChain D, ANAC019 NAC domain in complex with DNA/gi|383875454|pdb|3SWP|BChain B, ANAC019 NAC domain in complex with …	Arabidopsis thaliana	2.9e-06	IPR003441;noIPR;noIPR;IPR003441;IPR003441;IPR036093;IPR036093	NAC domain;NAC domain;NAC domain;NAC domain;NAC domain;NAC domain superfamily;NAC domain superfamily	PF02365 (PFAM);PTHR31989:SF49 (PANTHER);PTHR31989 (PANTHER);PS51005 (PROSITE_PROFILES);PS51005 (PROSITE_PROFILES);SSF101941 (SUPERFAMILY);SSF101941 (SUPERFAMILY)	GO:0006355/GO:0003677;;;GO:0006355/GO:0003677;GO:0006355/GO:0003677;GO:0003677/GO:0006355;GO:0003677/GO:0006355
TraesCS2A01G328200.1	NAC domain containing protein 84	197	3.7e-07	0.4066	gi|145334985|ref|NP_171726.2|NAC domain containing protein 4 [Arabidopsis thaliana]/gi|257051037|sp|O81913.2|NAC4_ARATHRecName: Full=NAC domain-containing protein 4 Short=ANAC004/gi|225897860|dbj|BAH30262.1|hypothetical protein, partial [Arabidopsis thaliana]/gi|332189284|gb|AEE27405.1|NAC domain containing protein 4 [Arabidopsis thaliana]/gi|1032304405|gb|OAP18730.1|NAC004 [Arabidopsis thaliana]…	Arabidopsis thaliana/Arabidopsis thaliana/Arabidopsis thaliana/Arabidopsis thaliana/Arabidopsis thaliana;Arabidopsis thaliana;Arabidopsis thaliana;Arabidopsis thaliana;Arabidopsis thaliana/Arabidopsis thaliana/Arabidopsis thaliana/Arabidopsis thaliana/Arabidopsis thaliana;Arabidopsis thaliana/Arabidopsis thaliana/Arabidopsis thaliana/Arabidopsis thaliana/Arabidopsis thaliana;Arabidopsis thaliana/…	3.7E-7;4.5E-7;1.4E-6;1.5E-6;1.5E-6;3.5E-6;4.5E-6;5.9E-6;9.8E-6;1.0E-5;1.1E-5;2.2E-5;4.7E-5;4.7E-5;5.0E-5;6.0E-5;6.4E-5;7.2E-5;7.8E-5;7.9E-5	359;345;337;457;457;362;156;306;206;206;194;322;364;348;364;320;300;323;269;318	140;140;134;134;134;140;146;172;187;147;147;185;133;143;133;141;141;140;172;184	145334985/225897860/1032304405/332189284/257051037;3258573;1032289613;1032284720;332656640/7268198/15234225/75181714/110738499;225897862/334182236/238065080/332189285/1032299274;1063731739/1039019376;23397338;1032276935;30023658/332004589/18417264/10177666/20466338;21536486;1032288938;332642163/12060426/7021736/28393364/15232606/75273137/15795116/28827466;332010219/15241802/8809651/111074488/1039…	O81913/AEE27405/BAH30262/OAP18730/NP_171726;AAC24383;OAP03940;OAO99047;CAB77725/AEE82040/NP_192064/BAF01175/Q9M126;NP_171727/BAH30263/OAP13599/O81914/AEE27406;NP_001330279/ANM68533;AAK76517;OAO91263;NP_568292/AAM20486/AAP13362/AED91972/BAB11128;AAM60818;OAP03265;NP_188170/BAB02380/AAO50577/AEE75684/BAB20600/AAF35417/AAO42106/Q9LD44;ABH04617/OAO91872/ANM69996/AED97602/NP_001318864/Q9LVA1/AAY78878/…	50.447;50.447;48.9062;48.9062;48.9062;47.7506;46.2098;46.9802;45.8246;45.8246;45.4394;45.4394;44.2838;44.2838;44.2838;43.8986;43.8986;43.8986;43.5134;43.5134	gi|1032304405|gb|OAP18730.1|NAC004 [Arabidopsis thaliana]/gi|145334985|ref|NP_171726.2|NAC domain containing protein 4 [Arabidopsis thaliana]/gi|332189284|gb|AEE27405.1|NAC domain containing protein 4 [Arabidopsis thaliana]/gi|225897860|dbj|BAH30262.1|hypothetical protein, partial [Arabidopsis thaliana]/gi|257051037|sp|O81913.2|NAC4_ARATHRecName: Full=NAC domain-containing protein 4 Short=ANAC004	Arabidopsis thaliana	3.7e-07	IPR003441;noIPR;noIPR;IPR003441;IPR036093	NAC domain;NAC domain;NAC domain;NAC domain;NAC domain superfamily	PF02365 (PFAM);PTHR31989 (PANTHER);PTHR31989:SF49 (PANTHER);PS51005 (PROSITE_PROFILES);SSF101941 (SUPERFAMILY)	GO:0006355/GO:0003677;;;GO:0006355/GO:0003677;GO:0003677/GO:0006355
TraesCS2A01G328300.1	NAC domain containing protein 84	197	1.3e-07	0.4069	gi|145334985|ref|NP_171726.2|NAC domain containing protein 4 [Arabidopsis thaliana]/gi|257051037|sp|O81913.2|NAC4_ARATHRecName: Full=NAC domain-containing protein 4 Short=ANAC004/gi|225897860|dbj|BAH30262.1|hypothetical protein, partial [Arabidopsis thaliana]/gi|332189284|gb|AEE27405.1|NAC domain containing protein 4 [Arabidopsis thaliana]/gi|1032304405|gb|OAP18730.1|NAC004 [Arabidopsis thaliana]…	Arabidopsis thaliana/Arabidopsis thaliana/Arabidopsis thaliana/Arabidopsis thaliana/Arabidopsis thaliana;Arabidopsis thaliana;Arabidopsis thaliana;Arabidopsis thaliana;Arabidopsis thaliana/Arabidopsis thaliana;Arabidopsis thaliana/Arabidopsis thaliana/Arabidopsis thaliana/Arabidopsis thaliana/Arabidopsis thaliana;Arabidopsis thaliana;Arabidopsis thaliana/Arabidopsis thaliana/Arabidopsis thaliana/…	1.3E-7;1.8E-7;1.5E-6;2.1E-6;2.1E-6;3.3E-6;3.5E-6;6.0E-6;7.2E-6;7.2E-6;9.9E-6;3.7E-5;4.0E-5;4.2E-5;4.4E-5;5.2E-5;8.8E-5;8.8E-5;9.2E-5;9.3E-5	359;345;337;206;156;457;457;206;306;194;362;323;300;322;320;323;348;322;312;269	139;139;134;189;146;134;134;147;171;147;140;141;141;185;141;141;143;171;171;171	145334985/225897860/1032304405/332189284/257051037;3258573;1032289613;1032276935;1063731739/1039019376;332656640/7268198/15234225/75181714/110738499;1032284720;30023658/332004589/18417264/10177666/20466338;23397338;21536486;225897862/334182236/238065080/332189285/1032299274;21593425;2443890;1032288938;1032303925;30725366/332195662/75151353/26450820/18407026;332010219/15241802/8809651/111074488/10…	O81913/AEE27405/BAH30262/OAP18730/NP_171726;AAC24383;OAP03940;OAO91263;NP_001330279/ANM68533;CAB77725/AEE82040/NP_192064/BAF01175/Q9M126;OAO99047;NP_568292/AAM20486/AAP13362/AED91972/BAB11128;AAK76517;AAM60818;NP_171727/BAH30263/OAP13599/O81914/AEE27406;AAM65392;AAB71483;OAP03265;OAP18250;Q8GY42/NP_564771/BAC42518/AAP37705/AEE33783;ABH04617/OAO91872/ANM69996/AED97602/NP_001318864/Q9LVA1/AAY78878/…	51.9878;51.6026;48.9062;47.7506;46.9802;47.7506;47.7506;46.2098;46.595;46.2098;46.2098;44.669;44.2838;44.2838;44.2838;44.2838;43.5134;43.5134;43.5134;43.1282	gi|1032304405|gb|OAP18730.1|NAC004 [Arabidopsis thaliana]/gi|145334985|ref|NP_171726.2|NAC domain containing protein 4 [Arabidopsis thaliana]/gi|332189284|gb|AEE27405.1|NAC domain containing protein 4 [Arabidopsis thaliana]/gi|225897860|dbj|BAH30262.1|hypothetical protein, partial [Arabidopsis thaliana]/gi|257051037|sp|O81913.2|NAC4_ARATHRecName: Full=NAC domain-containing protein 4 Short=ANAC004	Arabidopsis thaliana	1.3e-07	IPR003441;noIPR;noIPR;IPR003441;IPR036093	NAC domain;NAC domain;NAC domain;NAC domain;NAC domain superfamily	PF02365 (PFAM);PTHR31989 (PANTHER);PTHR31989:SF49 (PANTHER);PS51005 (PROSITE_PROFILES);SSF101941 (SUPERFAMILY)	GO:0006355/GO:0003677;;;GO:0006355/GO:0003677;GO:0003677/GO:0006355
TraesCS2A01G328400.1	NAC domain containing protein 76	208	0.00023	0.4422	gi|15234325|ref|NP_195339.1|NAC domain containing protein 76 [Arabidopsis thaliana]/gi|1063727170|ref|NP_001329496.1|NAC domain containing protein 76 [Arabidopsis thaliana]/gi|75099463|sp|O65508.1|NAC76_ARATHRecName: Full=NAC domain-containing protein 76 Short=ANAC076 AltName: Full=Protein VASCULAR RELATED NAC-DOMAIN 2/gi|2961375|emb|CAA18122.1|NAM like protein [Arabidopsis thaliana]/gi|7270568|e…	Arabidopsis thaliana/Arabidopsis thaliana/Arabidopsis thaliana/Arabidopsis thaliana/Arabidopsis thaliana/Arabidopsis thaliana/Arabidopsis thaliana/Arabidopsis thaliana;Arabidopsis thaliana/Arabidopsis thaliana;Arabidopsis thaliana/Arabidopsis thaliana;Arabidopsis thaliana/Arabidopsis thaliana/Arabidopsis thaliana/Arabidopsis thaliana/Arabidopsis thaliana/Arabidopsis thaliana/Arabidopsis thaliana	2.3E-4;2.5E-4;2.6E-4;5.7E-4	377;381;156;365	145;145;149;98	2961375/1063727170/7270568/1032282512/15234325/75099463/332661226/1039018401;1063727168/1039018402;1063731739/1039019376;330251628/75206623/1039011911/1063700652/1032293053/15227958/4406812	NP_001329496/CAB81525/ANM67680/NP_195339/OAO96839/CAA18122/AEE86626/O65508;ANM67681/NP_001329497;NP_001330279/ANM68533;OAP07379/NP_001318244/NP_179397/Q9SL41/AEC06722/AAD20120/ANM61740	42.743;42.3578;41.2022;41.2022	gi|1063727170|ref|NP_001329496.1|NAC domain containing protein 76 [Arabidopsis thaliana]/gi|75099463|sp|O65508.1|NAC76_ARATHRecName: Full=NAC domain-containing protein 76 Short=ANAC076 AltName: Full=Protein VASCULAR RELATED NAC-DOMAIN 2/gi|15234325|ref|NP_195339.1|NAC domain containing protein 76 [Arabidopsis thaliana]/gi|332661226|gb|AEE86626.1|NAC domain containing protein 76 [Arabidopsis thali…	Arabidopsis thaliana	0.00023	IPR003441;noIPR;noIPR;IPR003441;IPR036093	NAC domain;NAC domain;NAC domain;NAC domain;NAC domain superfamily	PF02365 (PFAM);PTHR31989 (PANTHER);PTHR31989:SF49 (PANTHER);PS51005 (PROSITE_PROFILES);SSF101941 (SUPERFAMILY)	GO:0006355/GO:0003677;;;GO:0006355/GO:0003677;GO:0003677/GO:0006355
TraesCS2A01G328500.1	NAC domain containing protein 82	243	4.9e-06	0.4333	gi|1032280022|gb|OAO94350.1|VNI1 [Arabidopsis thaliana];gi|15242390|ref|NP_196495.1|NAC domain containing protein 82 [Arabidopsis thaliana]/gi|145334339|ref|NP_001078551.1|NAC domain containing protein 82 [Arabidopsis thaliana]/gi|145334341|ref|NP_001078552.1|NAC domain containing protein 82 [Arabidopsis thaliana]/gi|238481224|ref|NP_001154700.1|NAC domain containing protein 82 [Arabidopsis thali…	Arabidopsis thaliana;Arabidopsis thaliana/Arabidopsis thaliana/Arabidopsis thaliana/Arabidopsis thaliana/Arabidopsis thaliana/Arabidopsis thaliana/Arabidopsis thaliana/Arabidopsis thaliana/Arabidopsis thaliana/Arabidopsis thaliana/Arabidopsis thaliana/Arabidopsis thaliana/Arabidopsis thaliana/Arabidopsis thaliana	4.9E-6;5.5E-6	481;489	150;150	1032280022;56236056/75173202/145334339/145334341/332003993/332003992/332003995/332003994/1039019163/9955520/1063730846/15242390/238481224/222423870	OAO94350;AED91378/NP_001154700/AED91376/AED91377/AED91375/Q9FY82/BAH19899/AAV84484/NP_001330102/NP_001078552/NP_001078551/CAC05459/ANM68338/NP_196495	48.1358;48.1358	gi|1032280022|gb|OAO94350.1|VNI1 [Arabidopsis thaliana]	Arabidopsis thaliana	4.9e-06	IPR003441;noIPR;noIPR;IPR003441;IPR036093	NAC domain;NAC domain;NAC domain;NAC domain;NAC domain superfamily	PF02365 (PFAM);PTHR31989:SF49 (PANTHER);PTHR31989 (PANTHER);PS51005 (PROSITE_PROFILES);SSF101941 (SUPERFAMILY)	GO:0006355/GO:0003677;;;GO:0006355/GO:0003677;GO:0003677/GO:0006355
TraesCS2A01G338300.1	NAM (no apical meristem)-like protein	355	1.9e-94	0.6517	gi|15240252|ref|NP_200951.1|NAC domain containing protein 100 [Arabidopsis thaliana]/gi|75171471|sp|Q9FLJ2.1|NC100_ARATHRecName: Full=NAC domain-containing protein 100 Short=ANAC100 Short=AtNAC5/gi|9757865|dbj|BAB08499.1|NAM (no apical meristem)-like protein [Arabidopsis thaliana]/gi|15451128|gb|AAK96835.1|NAM (no apical meristem)-like protein [Arabidopsis thaliana]/gi|20148335|gb|AAM10058.1|NAM …	Arabidopsis thaliana/Arabidopsis thaliana/Arabidopsis thaliana/Arabidopsis thaliana/Arabidopsis thaliana/Arabidopsis thaliana/Arabidopsis thaliana;Arabidopsis thaliana;Arabidopsis thaliana/Arabidopsis thaliana/Arabidopsis thaliana/Arabidopsis thaliana/Arabidopsis thaliana/Arabidopsis thaliana/Arabidopsis thaliana;Arabidopsis thaliana/Arabidopsis thaliana/Arabidopsis thaliana;Arabidopsis thaliana;…	1.9E-94;4.0E-93;7.0E-92;1.1E-91;1.7E-86;3.7E-86;8.6E-86;1.3E-82;5.3E-81;2.0E-80;1.6E-77;8.0E-77;1.3E-76;2.4E-76;7.3E-76;2.6E-75;2.0E-74;3.6E-74;3.9E-73;4.0E-73	336;323;329;315;285;285;275;338;335;335;316;314;375;373;318;322;310;337;316;316	359;353;356;348;286;286;282;350;344;344;243;249;194;176;165;174;228;228;178;178	15451128/15240252/75171471/1032281263/20148335/9757865/332010085;21537315;9759589/30102618/30682048/1032279922/75171523/332003809/110736032;21593288/30682054/332003810;1032280616;15810577/20259575/15241819/9758337/332007071/75171213/31322199;21536866;13605595/75207262/19548079/1032290512/15229219/6223650/21537076/332640511;332005148/42573407;42567931/332005147/75171176/110736689/9758909/103227782…	NP_200951/BAB08499/AAM10058/AED97468/OAO95591/Q9FLJ2/AAK96835;AAM61656;Q9FLR3/AAP21227/OAO94250/NP_568182/BAE99988/AED91192/BAB11446;AED91193/NP_850789/AAM65237;OAO94944;Q9FKA0/AAL07176/NP_198777/BAB08893/AED94454/AAO41710/AAM14130;AAM61198;AAM61417/AAK32791/Q9SQQ6/AAF05864/AEE74032/NP_187056/AAL87404/OAP04839;NP_974800/AED92531;Q9FK44/BAB09485/BAF00308/NP_197328/AAO64133/AED92530/AAP04055/OAO921…	286.189;282.337;279.256;278.1;263.848;263.077;261.922;255.758;251.521;249.98;241.891;240.35;241.506;240.736;237.654;236.498;233.802;234.187;230.72;230.72	gi|332010085|gb|AED97468.1|NAC domain containing protein 100 [Arabidopsis thaliana]/gi|15451128|gb|AAK96835.1|NAM (no apical meristem)-like protein [Arabidopsis thaliana]/gi|1032281263|gb|OAO95591.1|NAC100 [Arabidopsis thaliana]/gi|75171471|sp|Q9FLJ2.1|NC100_ARATHRecName: Full=NAC domain-containing protein 100 Short=ANAC100 Short=AtNAC5/gi|9757865|dbj|BAB08499.1|NAM (no apical meristem)-like prot…	Arabidopsis thaliana	1.9e-94	IPR003441;noIPR;noIPR;IPR003441;IPR036093	NAC domain;NAC domain;NAC domain;NAC domain;NAC domain superfamily	PF02365 (PFAM);PTHR31744 (PANTHER);PTHR31744:SF12 (PANTHER);PS51005 (PROSITE_PROFILES);SSF101941 (SUPERFAMILY)	GO:0006355/GO:0003677;;;GO:0006355/GO:0003677;GO:0003677/GO:0006355
TraesCS2A01G354300.1	NAM (no apical meristem)-like protein	223	6.3e-09	0.402	gi|15228570|ref|NP_189546.1|NAC domain containing protein 3 [Arabidopsis thaliana]/gi|75273669|sp|Q9LJW3.1|NAC59_ARATHRecName: Full=NAC domain-containing protein 59 Short=ANAC059 Short=AtNAC3 AltName: Full=Protein ORE1 SISTER1/gi|11994707|dbj|BAB02945.1|NAM (no apical meristem)-like protein [Arabidopsis thaliana]/gi|17065124|gb|AAL32716.1|Unknown protein [Arabidopsis thaliana]/gi|30984532|gb|AAP4…	Arabidopsis thaliana/Arabidopsis thaliana/Arabidopsis thaliana/Arabidopsis thaliana/Arabidopsis thaliana/Arabidopsis thaliana;Arabidopsis thaliana/Arabidopsis thaliana/Arabidopsis thaliana/Arabidopsis thaliana/Arabidopsis thaliana/Arabidopsis thaliana/Arabidopsis thaliana;Arabidopsis thaliana;Arabidopsis thaliana;Arabidopsis thaliana/Arabidopsis thaliana/Arabidopsis thaliana/Arabidopsis thaliana/…	6.3E-9;1.5E-8;3.2E-8;1.5E-7;1.6E-7;3.2E-7;3.8E-7;4.2E-7;4.4E-7;4.4E-7;4.5E-7;4.6E-7;5.4E-7;6.0E-7;6.5E-7;7.0E-7;1.2E-6;1.3E-6;2.2E-6;2.2E-6	318;334;322;373;375;285;335;285;275;335;336;323;347;335;342;335;174;171;329;315	189;144;170;177;177;170;199;170;170;199;170;170;132;151;151;151;143;143;170;170	17065124/15228570/11994707/332644006/75273669/30984532;12323982/6554477/1032298014/32452837/332197718/15223043/75198592;1032288938;1032276451;75096907/10177257/332009049/124301024/1944132/15238882;1032280616;332005148/42573407;15810577/20259575/15241819/9758337/332007071/75171213/31322199;21536866;42567931/332005147/75171176/110736689/9758909/1032277822/29824189/28973617;15451128/15240252/7517147…	AEE77527/AAP42729/BAB02945/Q9LJW3/AAL32716/NP_189546;NP_177768/OAP12339/AAP82630/Q9S851/AEE35839/AAF16659/AAG51953;OAP03265;OAO90779;O04017/BAA19529/ABN04764/BAB10725/NP_200206/AED96432;OAO94944;NP_974800/AED92531;Q9FKA0/AAL07176/NP_198777/BAB08893/AED94454/AAO41710/AAM14130;AAM61198;Q9FK44/BAB09485/BAF00308/NP_197328/AAO64133/AED92530/AAP04055/OAO92150;NP_200951/BAB08499/AAM10058/AED97468/OAO955…	56.225;55.0694;54.299;52.373;52.373;51.2174;51.2174;50.8322;50.447;50.8322;50.8322;50.8322;50.447;50.447;50.447;50.447;48.521;48.1358;48.9062;48.521	gi|332644006|gb|AEE77527.1|NAC domain containing protein 3 [Arabidopsis thaliana]/gi|17065124|gb|AAL32716.1|Unknown protein [Arabidopsis thaliana]/gi|15228570|ref|NP_189546.1|NAC domain containing protein 3 [Arabidopsis thaliana]/gi|75273669|sp|Q9LJW3.1|NAC59_ARATHRecName: Full=NAC domain-containing protein 59 Short=ANAC059 Short=AtNAC3 AltName: Full=Protein ORE1 SISTER1/gi|30984532|gb|AAP42729.1…	Arabidopsis thaliana	6.3e-09	IPR003441;noIPR;noIPR;IPR003441;IPR036093	NAC domain;NAC domain;NAC domain;NAC domain;NAC domain superfamily	PF02365 (PFAM);PTHR31989 (PANTHER);PTHR31989:SF49 (PANTHER);PS51005 (PROSITE_PROFILES);SSF101941 (SUPERFAMILY)	GO:0006355/GO:0003677;;;GO:0006355/GO:0003677;GO:0003677/GO:0006355
TraesCS2A01G363700.1	NAC domain containing protein 84	394	1.8e-05	0.4115	gi|1032297659|gb|OAP11984.1|NAC023 [Arabidopsis thaliana];gi|1063731739|ref|NP_001330279.1|NAC domain containing protein 84 [Arabidopsis thaliana]/gi|1039019376|gb|ANM68533.1|NAC domain containing protein 84 [Arabidopsis thaliana]	Arabidopsis thaliana;Arabidopsis thaliana/Arabidopsis thaliana	1.8E-5;1.6E-4	714;156	305;122	1032297659;1063731739/1039019376	OAP11984;NP_001330279/ANM68533	48.1358;43.1282	gi|1032297659|gb|OAP11984.1|NAC023 [Arabidopsis thaliana]	Arabidopsis thaliana	1.8e-05	IPR003441;noIPR;noIPR;noIPR;noIPR;noIPR;IPR003441;IPR003441;IPR036093;IPR036093	NAC domain;NAC domain;NAC domain;NAC domain;NAC domain;NAC domain;NAC domain;NAC domain;NAC domain superfamily;NAC domain superfamily	PF02365 (PFAM);PTHR31989 (PANTHER);PTHR31989:SF34 (PANTHER);PTHR31989 (PANTHER);PTHR31989:SF34 (PANTHER);PTHR31989:SF34 (PANTHER);PS51005 (PROSITE_PROFILES);PS51005 (PROSITE_PROFILES);SSF101941 (SUPERFAMILY);SSF101941 (SUPERFAMILY)	GO:0006355/GO:0003677;;;;;;GO:0006355/GO:0003677;GO:0006355/GO:0003677;GO:0003677/GO:0006355;GO:0003677/GO:0006355
TraesCS2A01G382400.1	NAC (No Apical Meristem) domain transcriptional regulator superfamily protein	310	4.4e-75	0.6388	gi|18417214|ref|NP_567811.1|NAC domain containing protein 74 [Arabidopsis thaliana]/gi|27311713|gb|AAO00822.1|NAM / CUC2 -like protein [Arabidopsis thaliana]/gi|30984582|gb|AAP42754.1|At4g28530 [Arabidopsis thaliana]/gi|332660101|gb|AEE85501.1|NAC domain containing protein 74 [Arabidopsis thaliana]/gi|1032282448|gb|OAO96775.1|NAC074 [Arabidopsis thaliana];gi|21593065|gb|AAM65014.1|NAM / CUC2-like…	Arabidopsis thaliana/Arabidopsis thaliana/Arabidopsis thaliana/Arabidopsis thaliana/Arabidopsis thaliana;Arabidopsis thaliana;Arabidopsis thaliana/Arabidopsis thaliana/Arabidopsis thaliana/Arabidopsis thaliana/Arabidopsis thaliana/Arabidopsis thaliana;Arabidopsis thaliana;Arabidopsis thaliana/Arabidopsis thaliana/Arabidopsis thaliana/Arabidopsis thaliana/Arabidopsis thaliana;Arabidopsis thaliana;…	4.4E-75;3.0E-73;4.4E-60;1.1E-59;9.1E-59;1.1E-58;3.2E-58;1.7E-57;6.2E-57;7.5E-57;9.0E-57;1.1E-56;1.7E-56;1.7E-56;1.5E-55;1.8E-55;2.0E-55;1.8E-54;2.0E-54;4.2E-54	352;352;310;337;316;316;316;324;279;323;336;375;314;373;315;334;329;275;285;285	201;201;190;190;182;182;229;182;201;176;181;179;229;179;176;179;176;220;220;220	27311713/332660101/18417214/1032282448/30984582;21593065;75172269/15232511/332642106/1032287134/12060422/109946515;11994506;4337200/15224139/30682415/330252483/330252482;1032295073;1032290067;6649236/21554126/332195210/51316422/15222818/8778319/1032299883;332641748/15795128/145322887;21537315;15451128/15240252/75171471/1032281263/20148335/9757865/332010085;75096907/10177257/332009049/124301024/19…	AAP42754/AAO00822/NP_567811/AEE85501/OAO96775;AAM65014;OAP01461/BAB20598/NP_188135/ABG48436/AEE75627/Q9FRV4;BAB02571;NP_850054/AEC07577/AEC07576/NP_180019/AAD18114;OAP09399;OAP04394;NP_175997/AAF79328/AAM63206/OAP14208/Q84TE6/AAF21437/AEE33331;BAB02506/NP_001030683/AEE75269;AAM61656;NP_200951/BAB08499/AAM10058/AED97468/OAO95591/Q9FLJ2/AAK96835;O04017/BAA19529/ABN04764/BAB10725/NP_200206/AED96432;…	235.343;230.72;195.282;195.282;192.2;192.2;190.66;189.119;186.422;187.578;187.578;188.734;186.422;187.963;184.111;184.111;184.111;179.874;179.874;179.104	gi|18417214|ref|NP_567811.1|NAC domain containing protein 74 [Arabidopsis thaliana]/gi|30984582|gb|AAP42754.1|At4g28530 [Arabidopsis thaliana]/gi|332660101|gb|AEE85501.1|NAC domain containing protein 74 [Arabidopsis thaliana]/gi|1032282448|gb|OAO96775.1|NAC074 [Arabidopsis thaliana]/gi|27311713|gb|AAO00822.1|NAM / CUC2 -like protein [Arabidopsis thaliana]	Arabidopsis thaliana	4.4e-75	IPR003441;noIPR;noIPR;IPR003441;IPR036093	NAC domain;NAC domain;NAC domain;NAC domain;NAC domain superfamily	PF02365 (PFAM);PTHR31744 (PANTHER);PTHR31744:SF4 (PANTHER);PS51005 (PROSITE_PROFILES);SSF101941 (SUPERFAMILY)	GO:0006355/GO:0003677;;;GO:0006355/GO:0003677;GO:0003677/GO:0006355
TraesCS2A01G386300.1	NAC (No apical meristem) domain transcriptional regulator superfamily protein	339	5.6e-120	0.6226	gi|1032302829|gb|OAP17154.1|VND4 [Arabidopsis thaliana];gi|15221256|ref|NP_172690.1|NAC 007 [Arabidopsis thaliana]/gi|238065075|sp|Q9FWX2.2|NAC7_ARATHRecName: Full=NAC domain-containing protein 7 Short=ANAC007 AltName: Full=Protein EMBRYO DEFECTIVE 2749 AltName: Full=Protein VASCULAR RELATED NAC-DOMAIN 4/gi|119935909|gb|ABM06031.1|At1g12260 [Arabidopsis thaliana]/gi|332190738|gb|AEE28859.1|NAC 00…	Arabidopsis thaliana;Arabidopsis thaliana/Arabidopsis thaliana/Arabidopsis thaliana/Arabidopsis thaliana;Arabidopsis thaliana;Arabidopsis thaliana;Arabidopsis thaliana/Arabidopsis thaliana/Arabidopsis thaliana/Arabidopsis thaliana/Arabidopsis thaliana;Arabidopsis thaliana/Arabidopsis thaliana;Arabidopsis thaliana;Arabidopsis thaliana;Arabidopsis thaliana/Arabidopsis thaliana/Arabidopsis thaliana/…	5.6E-120;8.3E-120;9.8E-116;1.1E-114;3.2E-114;1.7E-112;3.2E-109;1.6E-107;4.1E-100;8.0E-96;1.0E-95;6.7E-92;1.5E-89;2.7E-89;8.7E-84;1.1E-83;1.2E-83;1.3E-82;4.0E-81;6.4E-80	395;395;409;396;394;342;420;418;365;381;377;292;348;295;364;365;365;399;324;334	399;397;411;348;348;350;372;372;301;305;305;292;161;294;309;309;309;309;319;335	1032302829;15221256/238065075/119935909/332190738;10086508;1032304611;825168811/15221554/1039009940/1063690776/332195874;1063682789/1039010690;1032304610;6630463;330251628/75206623/1039011911/1063700652/1032293053/15227958/4406812;1063727168/1039018402;2961375/1063727170/7270568/1032282512/15234325/75099463/332661226/1039018401;15239338/75170558/332010813/55733771/10177424/53828555;332010219/1524…	OAP17154;NP_172690/ABM06031/AEE28859/Q9FWX2;AAG12568;OAP18936;AEE33995/NP_001319296/F4HYV5/ANM59940/NP_176457;NP_001322893/ANM60620;OAP18935;AAF19551;OAP07379/NP_001318244/NP_179397/Q9SL41/AEC06722/AAD20120/ANM61740;ANM67681/NP_001329497;NP_001329496/CAB81525/ANM67680/NP_195339/OAO96839/CAA18122/AEE86626/O65508;NP_201431/Q9FH59/AAU94387/BAB10709/AAV59282/AED98196;ABH04617/OAO91872/ANM69996/AED976…	352.443;352.058;342.428;338.961;337.806;331.643;325.865;321.627;300.827;290.426;290.041;277.33;273.092;270.781;259.225;258.84;258.84;257.299;251.136;248.054	gi|1032302829|gb|OAP17154.1|VND4 [Arabidopsis thaliana]	Arabidopsis thaliana	5.6e-120	IPR003441;noIPR;noIPR;IPR003441;IPR036093	NAC domain;NAC domain;NAC domain;NAC domain;NAC domain superfamily	PF02365 (PFAM);PTHR31989:SF3 (PANTHER);PTHR31989 (PANTHER);PS51005 (PROSITE_PROFILES);SSF101941 (SUPERFAMILY)	GO:0006355/GO:0003677;;;GO:0006355/GO:0003677;GO:0003677/GO:0006355
TraesCS2A01G409900.1	NAC (No Apical Meristem) domain transcriptional regulator superfamily protein	457	2.4e-20	0.5271	gi|15223963|ref|NP_177869.1|NAC domain containing protein 32 [Arabidopsis thaliana]/gi|75169934|sp|Q9CAR0.1|NAC32_ARATHRecName: Full=NAC transcription factor 32 AltName: Full=NAC domain-containing protein 32 Short=ANAC032/gi|12323394|gb|AAG51675.1|AC010704_19GRAB1-like protein 10550-11502 [Arabidopsis thaliana]/gi|26452970|dbj|BAC43561.1|GRAB1-like protein [Arabidopsis thaliana]/gi|30793825|gb|AA…	Arabidopsis thaliana/Arabidopsis thaliana/Arabidopsis thaliana/Arabidopsis thaliana/Arabidopsis thaliana/Arabidopsis thaliana/Arabidopsis thaliana;Arabidopsis thaliana;Arabidopsis thaliana;Arabidopsis thaliana/Arabidopsis thaliana;Arabidopsis thaliana/Arabidopsis thaliana/Arabidopsis thaliana/Arabidopsis thaliana/Arabidopsis thaliana/Arabidopsis thaliana/Arabidopsis thaliana/Arabidopsis thaliana;…	2.4E-20;4.6E-20;7.6E-20;8.5E-20;9.7E-20;1.3E-19;1.7E-19;1.7E-19;1.8E-19;2.0E-19;2.0E-19;4.8E-19;5.1E-19;8.4E-19;8.5E-19;1.0E-18;1.2E-18;1.2E-18;1.6E-18;2.1E-18	253;252;306;269;283;238;312;322;446;297;297;631;451;447;549;289;549;558;292;314	201;201;166;166;165;158;166;166;158;166;166;166;158;158;158;165;158;158;166;180	15223963/30793825/75169934/26452970/12323394/332197858/1032305145;21593134;23397338;21594049/10177060;1032281639/19424091/22136754/110737514/332003967/22326685/75168917/13548337;332641394/18398893;24030239/75151864/332010415/1032275569/30697896;1039019535/1063743076;332641392/42572353/1032291467;1032282740;21593359/16226943/24417372/15982729/20259263/332659934/18416983/75163205;15218843/332196319…	NP_177869/BAC43561/OAP19470/AEE35979/AAG51675/AAP40365/Q9CAR0;AAM65083;AAK76517;BAB10472/AAM65967;NP_680161/Q9C598/AED91350/AAL87335/CAC35884/OAO95967/AAM91696/BAF00699;NP_566375/AEE74915;AED97798/OAO89897/NP_201184/Q8H115/AAN41296;ANM68679/NP_001330407;AEE74913/OAP05794/NP_974272;OAO97067;AEE85334/NP_567773/Q93VY3/AAM14367/AAM65308/AAL09817/AAL16305/AAN60296;OAP13811/NP_176766/AEE34440/AAF06052;…	91.2781;90.5077;90.8929;90.1225;90.5077;88.9669;90.1225;90.5077;91.6633;89.7373;89.7373;91.2781;90.5077;89.7373;90.1225;87.4261;89.7373;89.7373;87.0409;87.0409	gi|30793825|gb|AAP40365.1|putative GRAB1 protein [Arabidopsis thaliana]/gi|12323394|gb|AAG51675.1|AC010704_19GRAB1-like protein 10550-11502 [Arabidopsis thaliana]/gi|332197858|gb|AEE35979.1|NAC domain containing protein 32 [Arabidopsis thaliana]/gi|15223963|ref|NP_177869.1|NAC domain containing protein 32 [Arabidopsis thaliana]/gi|26452970|dbj|BAC43561.1|GRAB1-like protein [Arabidopsis thaliana]/…	Arabidopsis thaliana	2.4e-20	IPR003441;noIPR;IPR003441;IPR036093	NAC domain;NAC domain;NAC domain;NAC domain superfamily	PF02365 (PFAM);PTHR31989 (PANTHER);PS51005 (PROSITE_PROFILES);SSF101941 (SUPERFAMILY)	GO:0006355/GO:0003677;;GO:0006355/GO:0003677;GO:0003677/GO:0006355
TraesCS2A01G459700.1	NAC (No Apical Meristem) domain transcriptional regulator superfamily protein	451	9.2e-25	0.551	gi|23397295|gb|AAN31929.1|unknown protein, partial [Arabidopsis thaliana];gi|47169275|pdb|1UT4|AChain A, Structure of the conserved domain of ANAC, a member of the NAC family of transcription factors/gi|47169276|pdb|1UT4|BChain B, Structure of the conserved domain of ANAC, a member of the NAC family of transcription factors/gi|47169277|pdb|1UT7|AChain A, Structure Of The Conserved Domain Of Anac,…	Arabidopsis thaliana;Arabidopsis thaliana/Arabidopsis thaliana/Arabidopsis thaliana/Arabidopsis thaliana/Arabidopsis thaliana/Arabidopsis thaliana;Arabidopsis thaliana/Arabidopsis thaliana/Arabidopsis thaliana/Arabidopsis thaliana/Arabidopsis thaliana/Arabidopsis thaliana/Arabidopsis thaliana/Arabidopsis thaliana;Arabidopsis thaliana/Arabidopsis thaliana/Arabidopsis thaliana/Arabidopsis thaliana/…	9.2E-25;4.5E-24;5.4E-24;8.0E-24;8.5E-24;1.5E-23;2.0E-23;2.8E-23;3.1E-23;3.3E-23;3.4E-23;4.2E-23;7.5E-23;9.2E-23;9.6E-23;9.7E-23;1.0E-22;1.1E-22;1.5E-22;1.6E-22	292;171;174;297;297;323;300;306;269;317;317;253;317;289;312;268;322;317;320;323	167;166;166;167;167;173;173;159;159;167;167;171;167;168;159;160;159;167;173;173	23397295;47169278/47169277/47169276/47169275/383875721/383875720;383875456/383875447/383875449/383875448/383875450/383875453/383875455/383875454;21593359/16226943/24417372/15982729/20259263/332659934/18416983/75163205;1032282740;30725366/332195662/75151353/26450820/18407026;2443890;23397338;21594049/10177060;15219112/50401153/17529068/12324647/332194743/21436105;1032302465;15223963/30793825/75169…	AAN31929;1UT7_B/4DUL_B/1UT7_A/4DUL_A/1UT4_A/1UT4_B;3SWM_B/3SWM_A/3SWM_D/3SWP_A/3SWM_C/3SWP_C/3SWP_B/3SWP_D;AEE85334/NP_567773/Q93VY3/AAM14367/AAM65308/AAL09817/AAL16305/AAN60296;OAO97067;Q8GY42/NP_564771/BAC42518/AAP37705/AEE33783;AAB71483;AAK76517;BAB10472/AAM65967;AAM51299/AEE32864/AAG52283/AAL38744/Q9C932/NP_175697;OAP16790;NP_177869/BAC43561/OAP19470/AEE35979/AAG51675/AAP40365/Q9CAR0;Q9LDY8/N…	104.76;99.7525;99.3673;102.064;102.064;102.064;101.293;100.908;99.7525;100.908;100.908;98.9821;99.7525;98.9821;99.3673;98.5969;99.7525;99.3673;98.9821;98.9821	gi|23397295|gb|AAN31929.1|unknown protein, partial [Arabidopsis thaliana]	Arabidopsis thaliana	9.2e-25	IPR003441;noIPR;IPR003441;IPR036093	NAC domain;NAC domain;NAC domain;NAC domain superfamily	PF02365 (PFAM);PTHR44908 (PANTHER);PS51005 (PROSITE_PROFILES);SSF101941 (SUPERFAMILY)	GO:0006355/GO:0003677;;GO:0006355/GO:0003677;GO:0003677/GO:0006355
TraesCS2A01G462500.1	NAC (No Apical Meristem) domain transcriptional regulator superfamily protein	335	3.3e-69	0.6475	gi|15222818|ref|NP_175997.1|NAC domain containing protein 1 [Arabidopsis thaliana]/gi|51316422|sp|Q84TE6.2|NAC22_ARATHRecName: Full=NAC domain-containing protein 21/22 Short=ANAC021/ANAC022/gi|6649236|gb|AAF21437.1|AF198054_1NAC1 [Arabidopsis thaliana]/gi|8778319|gb|AAF79328.1|AC002304_21F14J16.32 [Arabidopsis thaliana]/gi|21554126|gb|AAM63206.1|NAC1 [Arabidopsis thaliana]/gi|332195210|gb|AEE3333…	Arabidopsis thaliana/Arabidopsis thaliana/Arabidopsis thaliana/Arabidopsis thaliana/Arabidopsis thaliana/Arabidopsis thaliana/Arabidopsis thaliana;Arabidopsis thaliana/Arabidopsis thaliana/Arabidopsis thaliana;Arabidopsis thaliana;Arabidopsis thaliana;Arabidopsis thaliana/Arabidopsis thaliana/Arabidopsis thaliana;Arabidopsis thaliana/Arabidopsis thaliana/Arabidopsis thaliana/Arabidopsis thaliana/…	3.3E-69;9.1E-69;2.9E-62;3.2E-62;4.3E-62;2.5E-58;1.1E-57;1.5E-57;6.2E-57;1.6E-56;1.8E-54;2.7E-54;1.9E-53;2.2E-53;1.2E-52;1.5E-52;1.8E-52;2.8E-52;3.6E-51;7.9E-51	324;279;316;168;314;352;316;316;334;352;375;373;323;336;315;335;329;335;310;337	232;184;175;162;175;186;171;171;171;186;178;172;210;210;177;176;177;176;171;171	6649236/21554126/332195210/51316422/15222818/8778319/1032299883;332641748/15795128/145322887;1032290067;1032287208;11994103/332642571/15229637;27311713/332660101/18417214/1032282448/30984582;4337200/15224139/30682415/330252483/330252482;1032295073;12323982/6554477/1032298014/32452837/332197718/15223043/75198592;21593065;75096907/10177257/332009049/124301024/1944132/15238882;1032276451;21537315;15…	NP_175997/AAF79328/AAM63206/OAP14208/Q84TE6/AAF21437/AEE33331;BAB02506/NP_001030683/AEE75269;OAP04394;OAP01535;AEE76092/BAB01106/NP_188469;AAP42754/AAO00822/NP_567811/AEE85501/OAO96775;NP_850054/AEC07577/AEC07576/NP_180019/AAD18114;OAP09399;NP_177768/OAP12339/AAP82630/Q9S851/AEE35839/AAF16659/AAG51953;AAM65014;O04017/BAA19529/ABN04764/BAB10725/NP_200206/AED96432;OAO90779;AAM61656;NP_200951/BAB084…	220.32;217.624;202.216;196.823;201.445;192.971;190.274;189.889;188.734;188.348;183.726;183.341;179.489;179.874;177.178;177.563;177.178;176.792;173.326;173.326	gi|1032299883|gb|OAP14208.1|NAC1 [Arabidopsis thaliana]/gi|15222818|ref|NP_175997.1|NAC domain containing protein 1 [Arabidopsis thaliana]/gi|332195210|gb|AEE33331.1|NAC domain containing protein 1 [Arabidopsis thaliana]/gi|51316422|sp|Q84TE6.2|NAC22_ARATHRecName: Full=NAC domain-containing protein 21/22 Short=ANAC021/ANAC022/gi|21554126|gb|AAM63206.1|NAC1 [Arabidopsis thaliana]/gi|6649236|gb|AAF…	Arabidopsis thaliana	3.3e-69	IPR003441;noIPR;noIPR;IPR003441;IPR036093	NAC domain;NAC domain;NAC domain;NAC domain;NAC domain superfamily	PF02365 (PFAM);PTHR31744 (PANTHER);PTHR31744:SF21 (PANTHER);PS51005 (PROSITE_PROFILES);SSF101941 (SUPERFAMILY)	GO:0006355/GO:0003677;;;GO:0006355/GO:0003677;GO:0003677/GO:0006355
TraesCS2A01G561700.1	NAC domain containing protein 82	424	4.2e-55	0.6396	gi|15229511|ref|NP_188400.1|NAC domain containing protein 57 [Arabidopsis thaliana]/gi|9294586|dbj|BAB02867.1|unnamed protein product [Arabidopsis thaliana]/gi|67633638|gb|AAY78743.1|no apical meristem family protein [Arabidopsis thaliana]/gi|332642479|gb|AEE76000.1|NAC domain containing protein 57 [Arabidopsis thaliana]/gi|1032287162|gb|OAP01489.1|NAC057 [Arabidopsis thaliana];gi|15218843|ref|NP…	Arabidopsis thaliana/Arabidopsis thaliana/Arabidopsis thaliana/Arabidopsis thaliana/Arabidopsis thaliana;Arabidopsis thaliana/Arabidopsis thaliana/Arabidopsis thaliana/Arabidopsis thaliana;Arabidopsis thaliana/Arabidopsis thaliana;Arabidopsis thaliana/Arabidopsis thaliana/Arabidopsis thaliana/Arabidopsis thaliana;Arabidopsis thaliana;Arabidopsis thaliana/Arabidopsis thaliana/Arabidopsis thaliana/…	4.2E-55;1.2E-50;8.6E-50;4.0E-49;4.1E-49;6.4E-49;1.8E-48;2.7E-47;2.8E-47;3.0E-47;5.9E-47;7.2E-47;7.8E-46;8.7E-46;1.0E-45;1.1E-45;1.1E-45;1.1E-45;7.7E-45;1.1E-44	246;631;238;476;476;479;451;447;298;301;316;314;335;481;446;335;342;489;479;409	157;154;208;157;157;192;209;186;158;158;160;160;172;167;185;172;172;167;192;184	9294586/332642479/1032287162/67633638/15229511;15218843/332196319/6227016/1032299486;332641394/18398893;10177071/75170237/332005022/15237939;1032277098;186509710/332640391/145651780/1032291962/704043400;8567778/332641395/1032289762/12322794/30681347/75207283;16604701/12322797/18398891/8567777/75207282/332641391/1032291466/20258971;34222060/4585977;1032301014/51970698/79366195/332194960;1032290067…	AEE76000/BAB02867/NP_188400/AAY78743/OAP01489;OAP13811/NP_176766/AEE34440/AAF06052;NP_566375/AEE74915;Q9FFI5/NP_197228/BAB10513/AED92405;OAO91426;AEE73912/NP_186970/A4VCM0/ABP88115/OAP06289;AEE74916/AAG51391/AAF76350/OAP04089/NP_850554/Q9SQY0;AAG51394/NP_566374/AAM14201/AEE74912/Q9SQX9/AAF76349/AAL24143/OAP05793;AAD25613/AAQ62866;BAD44041/NP_175835/AEE33081/OAP15339;OAP04394;AEE76092/BAB01106/NP_…	184.111;181.8;169.859;174.866;174.866;174.481;172.555;169.474;165.236;165.236;164.851;164.851;162.54;166.007;165.236;162.155;162.54;166.007;163.31;161.384	gi|9294586|dbj|BAB02867.1|unnamed protein product [Arabidopsis thaliana]/gi|67633638|gb|AAY78743.1|no apical meristem family protein [Arabidopsis thaliana]/gi|15229511|ref|NP_188400.1|NAC domain containing protein 57 [Arabidopsis thaliana]/gi|332642479|gb|AEE76000.1|NAC domain containing protein 57 [Arabidopsis thaliana]/gi|1032287162|gb|OAP01489.1|NAC057 [Arabidopsis thaliana]	Arabidopsis thaliana	4.2e-55	IPR003441;noIPR;noIPR;IPR003441;IPR036093	NAC domain;NAC domain;NAC domain;NAC domain;NAC domain superfamily	PF02365 (PFAM);PTHR31989 (PANTHER);PTHR31989:SF14 (PANTHER);PS51005 (PROSITE_PROFILES);SSF101941 (SUPERFAMILY)	GO:0006355/GO:0003677;;;GO:0006355/GO:0003677;GO:0003677/GO:0006355
TraesCS2A01G561800.1	NAC domain containing protein 82	355	2.6e-52	0.6211	gi|15229511|ref|NP_188400.1|NAC domain containing protein 57 [Arabidopsis thaliana]/gi|9294586|dbj|BAB02867.1|unnamed protein product [Arabidopsis thaliana]/gi|67633638|gb|AAY78743.1|no apical meristem family protein [Arabidopsis thaliana]/gi|332642479|gb|AEE76000.1|NAC domain containing protein 57 [Arabidopsis thaliana]/gi|1032287162|gb|OAP01489.1|NAC057 [Arabidopsis thaliana];gi|15218843|ref|NP…	Arabidopsis thaliana/Arabidopsis thaliana/Arabidopsis thaliana/Arabidopsis thaliana/Arabidopsis thaliana;Arabidopsis thaliana/Arabidopsis thaliana/Arabidopsis thaliana/Arabidopsis thaliana;Arabidopsis thaliana/Arabidopsis thaliana/Arabidopsis thaliana/Arabidopsis thaliana/Arabidopsis thaliana/Arabidopsis thaliana/Arabidopsis thaliana;Arabidopsis thaliana;Arabidopsis thaliana;Arabidopsis thaliana/…	2.6E-52;2.7E-44;1.3E-43;1.3E-43;3.7E-43;5.3E-43;2.0E-42;2.7E-42;3.0E-42;1.1E-41;1.8E-41;1.9E-41;2.1E-41;2.3E-41;3.4E-41;3.6E-41;3.7E-41;4.4E-41;4.5E-41;6.1E-41	246;631;292;292;481;489;238;476;476;356;549;558;549;292;298;301;447;567;567;479	167;158;169;169;173;173;163;159;159;173;198;198;198;160;157;157;162;185;185;156	9294586/332642479/1032287162/67633638/15229511;15218843/332196319/6227016/1032299486;225879092/15237469/58331807/8885600/56381883/75180371/332008018;1032278492;1032280022;56236056/75173202/145334339/145334341/332003993/332003992/332003995/332003994/1039019163/9955520/1063730846/15242390/238481224/222423870;332641394/18398893;10177071/75170237/332005022/15237939;1032277098;15237609/10176954/103227…	AEE76000/BAB02867/NP_188400/AAY78743/OAP01489;OAP13811/NP_176766/AEE34440/AAF06052;AAW70401/BAH30616/BAA97530/NP_199471/AED95401/AAV85660/Q9LS24;OAO92820;OAO94350;AED91378/NP_001154700/AED91376/AED91377/AED91375/Q9FY82/BAH19899/AAV84484/NP_001330102/NP_001078552/NP_001078551/CAC05459/ANM68338/NP_196495;NP_566375/AEE74915;Q9FFI5/NP_197228/BAB10513/AED92405;OAO91426;OAO92856/NP_201211/AED97835/BAB1…	174.866;162.54;153.68;153.68;157.147;156.762;148.673;154.451;154.451;150.214;153.68;153.68;153.295;147.517;147.517;147.517;150.984;152.91;152.525;150.984	gi|9294586|dbj|BAB02867.1|unnamed protein product [Arabidopsis thaliana]/gi|67633638|gb|AAY78743.1|no apical meristem family protein [Arabidopsis thaliana]/gi|15229511|ref|NP_188400.1|NAC domain containing protein 57 [Arabidopsis thaliana]/gi|332642479|gb|AEE76000.1|NAC domain containing protein 57 [Arabidopsis thaliana]/gi|1032287162|gb|OAP01489.1|NAC057 [Arabidopsis thaliana]	Arabidopsis thaliana	2.6e-52	IPR003441;noIPR;noIPR;IPR003441;IPR036093	NAC domain;NAC domain;NAC domain;NAC domain;NAC domain superfamily	PF02365 (PFAM);PTHR31989 (PANTHER);PTHR31989:SF14 (PANTHER);PS51005 (PROSITE_PROFILES);SSF101941 (SUPERFAMILY)	GO:0006355/GO:0003677;;;GO:0006355/GO:0003677;GO:0003677/GO:0006355
TraesCS2A01G565900.1	NAC (No apical meristem) domain transcriptional regulator superfamily protein	202	4.3e-75	0.6919	gi|15217612|ref|NP_177338.1|vascular related NAC-domain protein 7 [Arabidopsis thaliana]/gi|1063697428|ref|NP_001323397.1|vascular related NAC-domain protein 7 [Arabidopsis thaliana]/gi|75169606|sp|Q9C8W9.1|NAC30_ARATHRecName: Full=NAC domain-containing protein 30 Short=ANAC030 AltName: Full=Protein VASCULAR RELATED NAC-DOMAIN 7/gi|12324533|gb|AAG52219.1|AC021665_2NAM-like protein 48543-50167 [Ar…	Arabidopsis thaliana/Arabidopsis thaliana/Arabidopsis thaliana/Arabidopsis thaliana/Arabidopsis thaliana/Arabidopsis thaliana/Arabidopsis thaliana/Arabidopsis thaliana/Arabidopsis thaliana;Arabidopsis thaliana/Arabidopsis thaliana/Arabidopsis thaliana/Arabidopsis thaliana/Arabidopsis thaliana/Arabidopsis thaliana/Arabidopsis thaliana/Arabidopsis thaliana;Arabidopsis thaliana/Arabidopsis thaliana;…	4.3E-75;4.7E-66;5.7E-66;1.5E-65;3.4E-63;2.6E-62;3.3E-62;1.4E-60;3.6E-60;5.5E-60;6.0E-60;6.0E-60;8.7E-58;1.1E-57;1.8E-57;1.1E-55;1.3E-55;3.6E-55;4.1E-55;2.9E-54	324;377;381;365;292;295;396;394;342;395;348;395;409;420;418;305;371;341;341;364	179;180;180;173;184;191;173;173;173;173;171;173;179;197;188;169;169;171;171;187	332197133/1063697428/15217612/111074362/1032305328/1039011273/12324533/75169606/21553558;2961375/1063727170/7270568/1032282512/15234325/75099463/332661226/1039018401;1063727168/1039018402;330251628/75206623/1039011911/1063700652/1032293053/15227958/4406812;15239338/75170558/332010813/55733771/10177424/53828555;1032277069;1032304611;825168811/15221554/1039009940/1063690776/332195874;1063682789/103…	NP_177338/Q9C8W9/ANM61162/NP_001323397/ABH04554/OAP19653/AAG52219/AAM62651/AEE35254;NP_001329496/CAB81525/ANM67680/NP_195339/OAO96839/CAA18122/AEE86626/O65508;ANM67681/NP_001329497;OAP07379/NP_001318244/NP_179397/Q9SL41/AEC06722/AAD20120/ANM61740;NP_201431/Q9FH59/AAU94387/BAB10709/AAV59282/AED98196;OAO91397;OAP18936;AEE33995/NP_001319296/F4HYV5/ANM59940/NP_176457;NP_001322893/ANM60620;OAP17154;AB…	229.95;208.764;208.764;206.838;198.749;196.438;199.519;194.897;192.586;193.741;192.2;193.356;188.348;188.348;187.578;179.874;181.8;179.489;179.489;177.948	gi|1032305328|gb|OAP19653.1|VND7 [Arabidopsis thaliana]/gi|21553558|gb|AAM62651.1|NAM-like protein [Arabidopsis thaliana]/gi|332197133|gb|AEE35254.1|vascular related NAC-domain protein 7 [Arabidopsis thaliana]/gi|111074362|gb|ABH04554.1|At1g71930 [Arabidopsis thaliana]/gi|1039011273|gb|ANM61162.1|vascular related NAC-domain protein 7 [Arabidopsis thaliana]/gi|1063697428|ref|NP_001323397.1|vascula…	Arabidopsis thaliana	4.3e-75	IPR003441;noIPR;noIPR;IPR003441;IPR036093	NAC domain;NAC domain;NAC domain;NAC domain;NAC domain superfamily	PF02365 (PFAM);PTHR31989:SF103 (PANTHER);PTHR31989 (PANTHER);PS51005 (PROSITE_PROFILES);SSF101941 (SUPERFAMILY)	GO:0006355/GO:0003677;;;GO:0006355/GO:0003677;GO:0003677/GO:0006355
TraesCS2A01G566000.1	NAC (No apical meristem) domain transcriptional regulator superfamily protein	298	1.2e-90	0.7656	gi|15217612|ref|NP_177338.1|vascular related NAC-domain protein 7 [Arabidopsis thaliana]/gi|1063697428|ref|NP_001323397.1|vascular related NAC-domain protein 7 [Arabidopsis thaliana]/gi|75169606|sp|Q9C8W9.1|NAC30_ARATHRecName: Full=NAC domain-containing protein 30 Short=ANAC030 AltName: Full=Protein VASCULAR RELATED NAC-DOMAIN 7/gi|12324533|gb|AAG52219.1|AC021665_2NAM-like protein 48543-50167 [Ar…	Arabidopsis thaliana/Arabidopsis thaliana/Arabidopsis thaliana/Arabidopsis thaliana/Arabidopsis thaliana/Arabidopsis thaliana/Arabidopsis thaliana/Arabidopsis thaliana/Arabidopsis thaliana;Arabidopsis thaliana/Arabidopsis thaliana/Arabidopsis thaliana/Arabidopsis thaliana/Arabidopsis thaliana/Arabidopsis thaliana/Arabidopsis thaliana;Arabidopsis thaliana/Arabidopsis thaliana/Arabidopsis thaliana/…	1.2E-90;1.9E-79;2.3E-79;2.4E-79;2.9E-76;4.6E-75;2.7E-74;1.5E-73;1.8E-73;2.0E-73;2.4E-73;1.2E-71;1.1E-70;1.7E-70;1.2E-69;1.4E-67;5.8E-67;8.6E-66;1.0E-65;5.5E-65	324;365;377;381;292;396;295;342;394;395;395;348;409;420;418;371;305;341;341;358	298;168;173;173;199;166;201;166;166;166;166;164;170;190;182;164;164;166;166;179	332197133/1063697428/15217612/111074362/1032305328/1039011273/12324533/75169606/21553558;330251628/75206623/1039011911/1063700652/1032293053/15227958/4406812;2961375/1063727170/7270568/1032282512/15234325/75099463/332661226/1039018401;1063727168/1039018402;15239338/75170558/332010813/55733771/10177424/53828555;1032304611;1032277069;1063682789/1039010690;825168811/15221554/1039009940/1063690776/33…	NP_177338/Q9C8W9/ANM61162/NP_001323397/ABH04554/OAP19653/AAG52219/AAM62651/AEE35254;OAP07379/NP_001318244/NP_179397/Q9SL41/AEC06722/AAD20120/ANM61740;NP_001329496/CAB81525/ANM67680/NP_195339/OAO96839/CAA18122/AEE86626/O65508;ANM67681/NP_001329497;NP_201431/Q9FH59/AAU94387/BAB10709/AAV59282/AED98196;OAP18936;OAO91397;NP_001322893/ANM60620;AEE33995/NP_001319296/F4HYV5/ANM59940/NP_176457;OAP17154;NP…	273.478;246.514;246.514;246.899;235.728;236.113;231.106;230.72;232.261;231.876;231.876;225.713;225.328;225.328;223.016;216.083;212.616;210.69;210.305;209.149	gi|1032305328|gb|OAP19653.1|VND7 [Arabidopsis thaliana]/gi|21553558|gb|AAM62651.1|NAM-like protein [Arabidopsis thaliana]/gi|332197133|gb|AEE35254.1|vascular related NAC-domain protein 7 [Arabidopsis thaliana]/gi|111074362|gb|ABH04554.1|At1g71930 [Arabidopsis thaliana]/gi|1039011273|gb|ANM61162.1|vascular related NAC-domain protein 7 [Arabidopsis thaliana]/gi|1063697428|ref|NP_001323397.1|vascula…	Arabidopsis thaliana	1.2e-90	IPR003441;noIPR;noIPR;IPR003441;IPR036093	NAC domain;NAC domain;NAC domain;NAC domain;NAC domain superfamily	PF02365 (PFAM);PTHR31989 (PANTHER);PTHR31989:SF103 (PANTHER);PS51005 (PROSITE_PROFILES);SSF101941 (SUPERFAMILY)	GO:0006355/GO:0003677;;;GO:0006355/GO:0003677;GO:0003677/GO:0006355
TraesCS2A01G566100.1	NAC (No apical meristem) domain transcriptional regulator superfamily protein	319	4.1e-88	0.7096	gi|15217612|ref|NP_177338.1|vascular related NAC-domain protein 7 [Arabidopsis thaliana]/gi|1063697428|ref|NP_001323397.1|vascular related NAC-domain protein 7 [Arabidopsis thaliana]/gi|75169606|sp|Q9C8W9.1|NAC30_ARATHRecName: Full=NAC domain-containing protein 30 Short=ANAC030 AltName: Full=Protein VASCULAR RELATED NAC-DOMAIN 7/gi|12324533|gb|AAG52219.1|AC021665_2NAM-like protein 48543-50167 [Ar…	Arabidopsis thaliana/Arabidopsis thaliana/Arabidopsis thaliana/Arabidopsis thaliana/Arabidopsis thaliana/Arabidopsis thaliana/Arabidopsis thaliana/Arabidopsis thaliana/Arabidopsis thaliana;Arabidopsis thaliana/Arabidopsis thaliana/Arabidopsis thaliana/Arabidopsis thaliana/Arabidopsis thaliana/Arabidopsis thaliana/Arabidopsis thaliana;Arabidopsis thaliana/Arabidopsis thaliana;Arabidopsis thaliana/…	4.1E-88;2.2E-81;5.4E-81;5.7E-81;5.1E-79;8.8E-78;4.7E-77;8.5E-77;1.1E-76;1.7E-76;3.6E-76;1.6E-73;3.1E-73;1.6E-72;1.1E-66;1.5E-66;2.8E-66;2.9E-66;1.0E-65;1.2E-65	324;365;381;377;292;396;342;295;395;395;394;348;420;409;371;305;341;341;365;365	313;168;169;169;314;208;323;317;214;214;208;164;232;228;164;164;166;166;182;182	332197133/1063697428/15217612/111074362/1032305328/1039011273/12324533/75169606/21553558;330251628/75206623/1039011911/1063700652/1032293053/15227958/4406812;1063727168/1039018402;2961375/1063727170/7270568/1032282512/15234325/75099463/332661226/1039018401;15239338/75170558/332010813/55733771/10177424/53828555;1032304611;1063682789/1039010690;1032277069;1032302829;15221256/238065075/119935909/332…	NP_177338/Q9C8W9/ANM61162/NP_001323397/ABH04554/OAP19653/AAG52219/AAM62651/AEE35254;OAP07379/NP_001318244/NP_179397/Q9SL41/AEC06722/AAD20120/ANM61740;ANM67681/NP_001329497;NP_001329496/CAB81525/ANM67680/NP_195339/OAO96839/CAA18122/AEE86626/O65508;NP_201431/Q9FH59/AAU94387/BAB10709/AAV59282/AED98196;OAP18936;NP_001322893/ANM60620;OAO91397;OAP17154;NP_172690/ABM06031/AEE28859/Q9FWX2;AEE33995/NP_001…	268.085;252.292;251.906;251.521;243.817;243.817;240.35;238.039;241.121;240.736;239.965;231.491;233.032;230.72;214.542;212.231;212.616;212.616;211.846;211.846	gi|1032305328|gb|OAP19653.1|VND7 [Arabidopsis thaliana]/gi|21553558|gb|AAM62651.1|NAM-like protein [Arabidopsis thaliana]/gi|332197133|gb|AEE35254.1|vascular related NAC-domain protein 7 [Arabidopsis thaliana]/gi|111074362|gb|ABH04554.1|At1g71930 [Arabidopsis thaliana]/gi|1039011273|gb|ANM61162.1|vascular related NAC-domain protein 7 [Arabidopsis thaliana]/gi|1063697428|ref|NP_001323397.1|vascula…	Arabidopsis thaliana	4.1e-88	IPR003441;noIPR;noIPR;IPR003441;IPR036093	NAC domain;NAC domain;NAC domain;NAC domain;NAC domain superfamily	PF02365 (PFAM);PTHR31989:SF103 (PANTHER);PTHR31989 (PANTHER);PS51005 (PROSITE_PROFILES);SSF101941 (SUPERFAMILY)	GO:0006355/GO:0003677;;;GO:0006355/GO:0003677;GO:0003677/GO:0006355
TraesCS2A01G566200.1	NAC (No apical meristem) domain transcriptional regulator superfamily protein	305	2.8e-88	0.7279	gi|15217612|ref|NP_177338.1|vascular related NAC-domain protein 7 [Arabidopsis thaliana]/gi|1063697428|ref|NP_001323397.1|vascular related NAC-domain protein 7 [Arabidopsis thaliana]/gi|75169606|sp|Q9C8W9.1|NAC30_ARATHRecName: Full=NAC domain-containing protein 30 Short=ANAC030 AltName: Full=Protein VASCULAR RELATED NAC-DOMAIN 7/gi|12324533|gb|AAG52219.1|AC021665_2NAM-like protein 48543-50167 [Ar…	Arabidopsis thaliana/Arabidopsis thaliana/Arabidopsis thaliana/Arabidopsis thaliana/Arabidopsis thaliana/Arabidopsis thaliana/Arabidopsis thaliana/Arabidopsis thaliana/Arabidopsis thaliana;Arabidopsis thaliana/Arabidopsis thaliana/Arabidopsis thaliana/Arabidopsis thaliana/Arabidopsis thaliana/Arabidopsis thaliana/Arabidopsis thaliana;Arabidopsis thaliana/Arabidopsis thaliana;Arabidopsis thaliana/…	2.8E-88;1.2E-80;3.2E-80;3.3E-80;7.6E-76;7.2E-75;5.8E-74;6.2E-74;8.2E-74;9.3E-74;3.4E-73;6.3E-72;3.5E-70;4.0E-70;1.1E-68;2.1E-67;1.7E-66;1.9E-66;1.9E-66;4.0E-66	324;365;381;377;292;396;395;342;395;295;394;348;420;409;418;371;365;365;364;358	306;173;169;169;318;214;166;166;166;174;214;164;238;170;185;164;182;182;182;271	332197133/1063697428/15217612/111074362/1032305328/1039011273/12324533/75169606/21553558;330251628/75206623/1039011911/1063700652/1032293053/15227958/4406812;1063727168/1039018402;2961375/1063727170/7270568/1032282512/15234325/75099463/332661226/1039018401;15239338/75170558/332010813/55733771/10177424/53828555;1032304611;1032302829;1063682789/1039010690;15221256/238065075/119935909/332190738;1032…	NP_177338/Q9C8W9/ANM61162/NP_001323397/ABH04554/OAP19653/AAG52219/AAM62651/AEE35254;OAP07379/NP_001318244/NP_179397/Q9SL41/AEC06722/AAD20120/ANM61740;ANM67681/NP_001329497;NP_001329496/CAB81525/ANM67680/NP_195339/OAO96839/CAA18122/AEE86626/O65508;NP_201431/Q9FH59/AAU94387/BAB10709/AAV59282/AED98196;OAP18936;OAP17154;NP_001322893/ANM60620;NP_172690/ABM06031/AEE28859/Q9FWX2;OAO91397;AEE33995/NP_001…	268.085;249.98;249.21;249.21;234.958;236.113;233.802;231.876;233.417;229.95;231.491;226.868;224.557;224.172;220.705;216.083;213.386;213.386;213.386;212.231	gi|1032305328|gb|OAP19653.1|VND7 [Arabidopsis thaliana]/gi|21553558|gb|AAM62651.1|NAM-like protein [Arabidopsis thaliana]/gi|332197133|gb|AEE35254.1|vascular related NAC-domain protein 7 [Arabidopsis thaliana]/gi|111074362|gb|ABH04554.1|At1g71930 [Arabidopsis thaliana]/gi|1039011273|gb|ANM61162.1|vascular related NAC-domain protein 7 [Arabidopsis thaliana]/gi|1063697428|ref|NP_001323397.1|vascula…	Arabidopsis thaliana	2.8e-88	IPR003441;noIPR;noIPR;IPR003441;IPR036093	NAC domain;NAC domain;NAC domain;NAC domain;NAC domain superfamily	PF02365 (PFAM);PTHR31989:SF103 (PANTHER);PTHR31989 (PANTHER);PS51005 (PROSITE_PROFILES);SSF101941 (SUPERFAMILY)	GO:0006355/GO:0003677;;;GO:0006355/GO:0003677;GO:0003677/GO:0006355
TraesCS2A01G566300.1	NAC (No apical meristem) domain transcriptional regulator superfamily protein	324	1.2e-81	0.6817	gi|15217612|ref|NP_177338.1|vascular related NAC-domain protein 7 [Arabidopsis thaliana]/gi|1063697428|ref|NP_001323397.1|vascular related NAC-domain protein 7 [Arabidopsis thaliana]/gi|75169606|sp|Q9C8W9.1|NAC30_ARATHRecName: Full=NAC domain-containing protein 30 Short=ANAC030 AltName: Full=Protein VASCULAR RELATED NAC-DOMAIN 7/gi|12324533|gb|AAG52219.1|AC021665_2NAM-like protein 48543-50167 [Ar…	Arabidopsis thaliana/Arabidopsis thaliana/Arabidopsis thaliana/Arabidopsis thaliana/Arabidopsis thaliana/Arabidopsis thaliana/Arabidopsis thaliana/Arabidopsis thaliana/Arabidopsis thaliana;Arabidopsis thaliana/Arabidopsis thaliana;Arabidopsis thaliana/Arabidopsis thaliana/Arabidopsis thaliana/Arabidopsis thaliana/Arabidopsis thaliana/Arabidopsis thaliana/Arabidopsis thaliana;Arabidopsis thaliana/…	1.2E-81;2.2E-77;2.3E-77;3.2E-77;3.3E-76;4.2E-74;4.9E-74;3.4E-73;5.9E-73;7.9E-73;8.9E-73;4.4E-72;1.3E-69;2.0E-69;2.7E-69;3.0E-67;2.1E-66;2.5E-65;6.4E-65;6.4E-65	324;381;365;377;292;396;295;394;342;395;395;348;420;418;409;371;358;305;341;358	294;232;168;224;316;235;319;235;166;166;166;164;259;247;170;164;310;164;166;310	332197133/1063697428/15217612/111074362/1032305328/1039011273/12324533/75169606/21553558;1063727168/1039018402;330251628/75206623/1039011911/1063700652/1032293053/15227958/4406812;2961375/1063727170/7270568/1032282512/15234325/75099463/332661226/1039018401;15239338/75170558/332010813/55733771/10177424/53828555;1032304611;1032277069;825168811/15221554/1039009940/1063690776/332195874;1063682789/103…	NP_177338/Q9C8W9/ANM61162/NP_001323397/ABH04554/OAP19653/AAG52219/AAM62651/AEE35254;ANM67681/NP_001329497;OAP07379/NP_001318244/NP_179397/Q9SL41/AEC06722/AAD20120/ANM61740;NP_001329496/CAB81525/ANM67680/NP_195339/OAO96839/CAA18122/AEE86626/O65508;NP_201431/Q9FH59/AAU94387/BAB10709/AAV59282/AED98196;OAP18936;OAO91397;AEE33995/NP_001319296/F4HYV5/ANM59940/NP_176457;NP_001322893/ANM60620;OAP17154;NP…	251.906;242.662;242.276;242.276;236.884;234.572;231.106;232.261;229.95;231.491;231.106;228.024;223.787;223.402;222.631;216.468;213.772;209.149;209.534;209.92	gi|1032305328|gb|OAP19653.1|VND7 [Arabidopsis thaliana]/gi|21553558|gb|AAM62651.1|NAM-like protein [Arabidopsis thaliana]/gi|332197133|gb|AEE35254.1|vascular related NAC-domain protein 7 [Arabidopsis thaliana]/gi|111074362|gb|ABH04554.1|At1g71930 [Arabidopsis thaliana]/gi|1039011273|gb|ANM61162.1|vascular related NAC-domain protein 7 [Arabidopsis thaliana]/gi|1063697428|ref|NP_001323397.1|vascula…	Arabidopsis thaliana	1.2e-81	IPR003441;noIPR;noIPR;IPR003441;IPR036093	NAC domain;NAC domain;NAC domain;NAC domain;NAC domain superfamily	PF02365 (PFAM);PTHR31989:SF103 (PANTHER);PTHR31989 (PANTHER);PS51005 (PROSITE_PROFILES);SSF101941 (SUPERFAMILY)	GO:0006355/GO:0003677;;;GO:0006355/GO:0003677;GO:0003677/GO:0006355
TraesCS2A01G566400.1	NAC (No apical meristem) domain transcriptional regulator superfamily protein	280	8.5e-87	0.7409	gi|15217612|ref|NP_177338.1|vascular related NAC-domain protein 7 [Arabidopsis thaliana]/gi|1063697428|ref|NP_001323397.1|vascular related NAC-domain protein 7 [Arabidopsis thaliana]/gi|75169606|sp|Q9C8W9.1|NAC30_ARATHRecName: Full=NAC domain-containing protein 30 Short=ANAC030 AltName: Full=Protein VASCULAR RELATED NAC-DOMAIN 7/gi|12324533|gb|AAG52219.1|AC021665_2NAM-like protein 48543-50167 [Ar…	Arabidopsis thaliana/Arabidopsis thaliana/Arabidopsis thaliana/Arabidopsis thaliana/Arabidopsis thaliana/Arabidopsis thaliana/Arabidopsis thaliana/Arabidopsis thaliana/Arabidopsis thaliana;Arabidopsis thaliana/Arabidopsis thaliana/Arabidopsis thaliana/Arabidopsis thaliana/Arabidopsis thaliana/Arabidopsis thaliana;Arabidopsis thaliana/Arabidopsis thaliana;Arabidopsis thaliana/Arabidopsis thaliana/…	8.5E-87;6.1E-79;6.3E-79;7.8E-79;8.1E-79;1.1E-76;9.2E-76;5.4E-75;7.1E-75;7.5E-75;4.6E-74;7.8E-73;3.8E-71;7.2E-71;5.4E-67;3.0E-66;3.1E-66;3.7E-66;4.1E-66;4.4E-66	324;292;381;365;377;295;396;342;395;395;394;348;420;409;371;358;358;341;305;341	288;312;176;172;166;315;165;165;165;165;165;168;189;179;163;177;177;165;163;165	332197133/1063697428/15217612/111074362/1032305328/1039011273/12324533/75169606/21553558;15239338/75170558/332010813/55733771/10177424/53828555;1063727168/1039018402;330251628/75206623/1039011911/1063700652/1032293053/15227958/4406812;2961375/1063727170/7270568/1032282512/15234325/75099463/332661226/1039018401;1032277069;1032304611;1063682789/1039010690;1032302829;15221256/238065075/119935909/332…	NP_177338/Q9C8W9/ANM61162/NP_001323397/ABH04554/OAP19653/AAG52219/AAM62651/AEE35254;NP_201431/Q9FH59/AAU94387/BAB10709/AAV59282/AED98196;ANM67681/NP_001329497;OAP07379/NP_001318244/NP_179397/Q9SL41/AEC06722/AAD20120/ANM61740;NP_001329496/CAB81525/ANM67680/NP_195339/OAO96839/CAA18122/AEE86626/O65508;OAO91397;OAP18936;NP_001322893/ANM60620;OAP17154;NP_172690/ABM06031/AEE28859/Q9FWX2;AEE33995/NP_001…	263.077;241.891;244.973;244.202;244.588;236.498;237.269;233.802;234.958;234.958;233.032;228.409;226.098;224.942;214.157;211.846;211.846;211.075;209.534;210.69	gi|1032305328|gb|OAP19653.1|VND7 [Arabidopsis thaliana]/gi|21553558|gb|AAM62651.1|NAM-like protein [Arabidopsis thaliana]/gi|332197133|gb|AEE35254.1|vascular related NAC-domain protein 7 [Arabidopsis thaliana]/gi|111074362|gb|ABH04554.1|At1g71930 [Arabidopsis thaliana]/gi|1039011273|gb|ANM61162.1|vascular related NAC-domain protein 7 [Arabidopsis thaliana]/gi|1063697428|ref|NP_001323397.1|vascula…	Arabidopsis thaliana	8.5e-87	IPR003441;noIPR;noIPR;IPR003441;IPR036093	NAC domain;NAC domain;NAC domain;NAC domain;NAC domain superfamily	PF02365 (PFAM);PTHR31989 (PANTHER);PTHR31989:SF103 (PANTHER);PS51005 (PROSITE_PROFILES);SSF101941 (SUPERFAMILY)	GO:0006355/GO:0003677;;;GO:0006355/GO:0003677;GO:0003677/GO:0006355
TraesCS2A01G720700LC.1	NAC (No Apical Meristem) domain transcriptional regulator superfamily protein	276	7.8e-29	0.5587	gi|15229511|ref|NP_188400.1|NAC domain containing protein 57 [Arabidopsis thaliana]/gi|9294586|dbj|BAB02867.1|unnamed protein product [Arabidopsis thaliana]/gi|67633638|gb|AAY78743.1|no apical meristem family protein [Arabidopsis thaliana]/gi|332642479|gb|AEE76000.1|NAC domain containing protein 57 [Arabidopsis thaliana]/gi|1032287162|gb|OAP01489.1|NAC057 [Arabidopsis thaliana];gi|15218843|ref|NP…	Arabidopsis thaliana/Arabidopsis thaliana/Arabidopsis thaliana/Arabidopsis thaliana/Arabidopsis thaliana;Arabidopsis thaliana/Arabidopsis thaliana/Arabidopsis thaliana/Arabidopsis thaliana;Arabidopsis thaliana/Arabidopsis thaliana/Arabidopsis thaliana/Arabidopsis thaliana/Arabidopsis thaliana;Arabidopsis thaliana/Arabidopsis thaliana/Arabidopsis thaliana/Arabidopsis thaliana;Arabidopsis thaliana;…	7.8E-29;2.4E-27;4.8E-27;4.1E-26;4.3E-26;1.4E-25;1.4E-25;2.2E-25;3.2E-25;4.0E-25;4.2E-25;8.5E-25;8.6E-25;8.9E-25;1.1E-24;1.2E-24;1.8E-24;1.9E-24;2.7E-24;2.9E-24	246;631;479;476;476;305;479;447;238;567;567;526;371;446;394;451;564;294;564;447	124;143;128;128;128;107;104;201;135;124;124;194;147;200;119;204;174;111;174;175	9294586/332642479/1032287162/67633638/15229511;15218843/332196319/6227016/1032299486;186509710/332640391/145651780/1032291962/704043400;10177071/75170237/332005022/15237939;1032277098;1032299102/15217491/75169462/12322577/332193459;6714418;16604701/12322797/18398891/8567777/75207282/332641391/1032291466/20258971;332641394/18398893;332003356/20466286/51316421/15237699/22136362/7406445;1032276750;3…	AEE76000/BAB02867/NP_188400/AAY78743/OAP01489;OAP13811/NP_176766/AEE34440/AAF06052;AEE73912/NP_186970/A4VCM0/ABP88115/OAP06289;Q9FFI5/NP_197228/BAB10513/AED92405;OAO91426;AEE31580/OAP13427/AAG51291/Q9C878/NP_174598;AAF26106;AAG51394/NP_566374/AAM14201/AEE74912/Q9SQX9/AAF76349/AAL24143/OAP05793;NP_566375/AEE74915;Q84K00/AAM91259/NP_196061/AED90739/CAB85547/AAM20460;OAO91078;NP_001154602/AEE74914;N…	111.309;112.079;110.538;107.842;107.842;103.99;106.301;105.531;101.293;105.531;105.531;104.375;102.834;103.605;102.834;103.605;103.605;100.523;103.219;102.449	gi|9294586|dbj|BAB02867.1|unnamed protein product [Arabidopsis thaliana]/gi|67633638|gb|AAY78743.1|no apical meristem family protein [Arabidopsis thaliana]/gi|15229511|ref|NP_188400.1|NAC domain containing protein 57 [Arabidopsis thaliana]/gi|332642479|gb|AEE76000.1|NAC domain containing protein 57 [Arabidopsis thaliana]/gi|1032287162|gb|OAP01489.1|NAC057 [Arabidopsis thaliana]	Arabidopsis thaliana	7.8e-29	IPR003441;noIPR;IPR003441;IPR036093	NAC domain;NAC domain;NAC domain;NAC domain superfamily	PF02365 (PFAM);PTHR31989 (PANTHER);PS51005 (PROSITE_PROFILES);SSF101941 (SUPERFAMILY)	GO:0006355/GO:0003677;;GO:0006355/GO:0003677;GO:0003677/GO:0006355
TraesCS2A01G727900LC.1	NAC domain containing protein 52	214	5.5e-57	0.6423	gi|15229511|ref|NP_188400.1|NAC domain containing protein 57 [Arabidopsis thaliana]/gi|9294586|dbj|BAB02867.1|unnamed protein product [Arabidopsis thaliana]/gi|67633638|gb|AAY78743.1|no apical meristem family protein [Arabidopsis thaliana]/gi|332642479|gb|AEE76000.1|NAC domain containing protein 57 [Arabidopsis thaliana]/gi|1032287162|gb|OAP01489.1|NAC057 [Arabidopsis thaliana];gi|15218843|ref|NP…	Arabidopsis thaliana/Arabidopsis thaliana/Arabidopsis thaliana/Arabidopsis thaliana/Arabidopsis thaliana;Arabidopsis thaliana/Arabidopsis thaliana/Arabidopsis thaliana/Arabidopsis thaliana;Arabidopsis thaliana/Arabidopsis thaliana;Arabidopsis thaliana/Arabidopsis thaliana/Arabidopsis thaliana/Arabidopsis thaliana;Arabidopsis thaliana/Arabidopsis thaliana/Arabidopsis thaliana/Arabidopsis thaliana;…	5.5E-57;1.8E-53;3.4E-52;4.3E-52;2.2E-50;2.3E-50;3.2E-49;4.3E-49;4.5E-49;5.0E-49;1.2E-48;1.5E-48;1.5E-48;4.1E-48;4.8E-48;2.8E-47;6.0E-46;7.6E-46;7.9E-46;8.0E-46	246;631;298;301;476;476;238;479;446;447;451;292;292;316;314;479;262;558;281;549	162;162;156;156;155;155;160;200;160;161;161;159;159;157;157;200;159;159;135;159	9294586/332642479/1032287162/67633638/15229511;15218843/332196319/6227016/1032299486;34222060/4585977;1032301014/51970698/79366195/332194960;10177071/75170237/332005022/15237939;1032277098;332641394/18398893;186509710/332640391/145651780/1032291962/704043400;332641392/42572353/1032291467;16604701/12322797/18398891/8567777/75207282/332641391/1032291466/20258971;8567778/332641395/1032289762/1232279…	AEE76000/BAB02867/NP_188400/AAY78743/OAP01489;OAP13811/NP_176766/AEE34440/AAF06052;AAD25613/AAQ62866;BAD44041/NP_175835/AEE33081/OAP15339;Q9FFI5/NP_197228/BAB10513/AED92405;OAO91426;NP_566375/AEE74915;AEE73912/NP_186970/A4VCM0/ABP88115/OAP06289;AEE74913/OAP05794/NP_974272;AAG51394/NP_566374/AAM14201/AEE74912/Q9SQX9/AAF76349/AAL24143/OAP05793;AEE74916/AAG51391/AAF76350/OAP04089/NP_850554/Q9SQY0;OA…	181.8;182.185;171.4;171.014;171.014;171.014;161.77;167.933;167.162;166.777;166.007;161.77;161.77;161.384;160.999;162.925;154.066;160.614;154.451;160.229	gi|9294586|dbj|BAB02867.1|unnamed protein product [Arabidopsis thaliana]/gi|67633638|gb|AAY78743.1|no apical meristem family protein [Arabidopsis thaliana]/gi|15229511|ref|NP_188400.1|NAC domain containing protein 57 [Arabidopsis thaliana]/gi|332642479|gb|AEE76000.1|NAC domain containing protein 57 [Arabidopsis thaliana]/gi|1032287162|gb|OAP01489.1|NAC057 [Arabidopsis thaliana]	Arabidopsis thaliana	5.5e-57	IPR003441;noIPR;noIPR;IPR003441;IPR036093	NAC domain;NAC domain;NAC domain;NAC domain;NAC domain superfamily	PF02365 (PFAM);PTHR31989 (PANTHER);PTHR31989:SF14 (PANTHER);PS51005 (PROSITE_PROFILES);SSF101941 (SUPERFAMILY)	GO:0006355/GO:0003677;;;GO:0006355/GO:0003677;GO:0003677/GO:0006355
TraesCS2B01G067400.1	NAC (No Apical Meristem) domain transcriptional regulator superfamily protein	392	5.5e-15	0.496	gi|15229511|ref|NP_188400.1|NAC domain containing protein 57 [Arabidopsis thaliana]/gi|9294586|dbj|BAB02867.1|unnamed protein product [Arabidopsis thaliana]/gi|67633638|gb|AAY78743.1|no apical meristem family protein [Arabidopsis thaliana]/gi|332642479|gb|AEE76000.1|NAC domain containing protein 57 [Arabidopsis thaliana]/gi|1032287162|gb|OAP01489.1|NAC057 [Arabidopsis thaliana];gi|15237469|ref|NP…	Arabidopsis thaliana/Arabidopsis thaliana/Arabidopsis thaliana/Arabidopsis thaliana/Arabidopsis thaliana;Arabidopsis thaliana/Arabidopsis thaliana/Arabidopsis thaliana/Arabidopsis thaliana/Arabidopsis thaliana/Arabidopsis thaliana/Arabidopsis thaliana;Arabidopsis thaliana;Arabidopsis thaliana;Arabidopsis thaliana;Arabidopsis thaliana/Arabidopsis thaliana/Arabidopsis thaliana/Arabidopsis thaliana/…	5.5E-15;1.3E-14;1.4E-14;2.0E-14;2.2E-14;6.6E-14;8.5E-14;9.8E-14;1.5E-13;1.9E-13;2.0E-13;2.3E-13;2.7E-13;3.2E-13;3.3E-13;3.3E-13;3.5E-13;3.5E-13;3.9E-13;6.4E-13	246;292;153;479;292;252;341;341;283;567;567;631;269;279;479;305;322;312;306;557	157;153;123;170;153;141;163;144;123;143;143;142;123;170;178;167;123;123;123;142	9294586/332642479/1032287162/67633638/15229511;225879092/15237469/58331807/8885600/56381883/75180371/332008018;26452827;6714418;1032278492;23506087/15240042/75173208/332004477/14326560/1032279259/9955562;4538964/22136592/75266399/7267732/332657470/15235031;1032282237;1032281639/19424091/22136754/110737514/332003967/22326685/75168917/13548337;332003356/20466286/51316421/15237699/22136362/7406445;1…	AEE76000/BAB02867/NP_188400/AAY78743/OAP01489;AAW70401/BAH30616/BAA97530/NP_199471/AED95401/AAV85660/Q9LS24;BAC43493;AAF26106;OAO92820;AED91860/NP_196822/OAO93587/Q9FY93/CAC05446/AAK60324/AAN28903;Q9SV87/CAB39788/CAB78158/AEE82870/AAM91615/NP_192773;OAO96564;NP_680161/Q9C598/AED91350/AAL87335/CAC35884/OAO95967/AAM91696/BAF00699;Q84K00/AAM91259/NP_196061/AED90739/CAB85547/AAM20460;OAO91078;OAP1381…	75.485;75.0998;72.0182;75.8702;74.3294;72.4034;73.1738;73.1738;71.633;73.1738;73.1738;72.7886;70.8626;70.8626;72.0182;70.8626;71.2478;70.8626;70.8626;71.633	gi|9294586|dbj|BAB02867.1|unnamed protein product [Arabidopsis thaliana]/gi|67633638|gb|AAY78743.1|no apical meristem family protein [Arabidopsis thaliana]/gi|15229511|ref|NP_188400.1|NAC domain containing protein 57 [Arabidopsis thaliana]/gi|332642479|gb|AEE76000.1|NAC domain containing protein 57 [Arabidopsis thaliana]/gi|1032287162|gb|OAP01489.1|NAC057 [Arabidopsis thaliana]	Arabidopsis thaliana	5.5e-15	IPR003441;noIPR;noIPR;IPR003441;IPR036093	NAC domain;NAC domain;NAC domain;NAC domain;NAC domain superfamily	PF02365 (PFAM);PTHR31989 (PANTHER);PTHR31989:SF110 (PANTHER);PS51005 (PROSITE_PROFILES);SSF101941 (SUPERFAMILY)	GO:0006355/GO:0003677;;;GO:0006355/GO:0003677;GO:0003677/GO:0006355
TraesCS2B01G075900.1	NAC (No Apical Meristem) domain transcriptional regulator superfamily protein	387	1.1e-96	0.7108	gi|1032304075|gb|OAP18400.1|FEZ [Arabidopsis thaliana];gi|1063678980|ref|NP_174009.2|NAC (No Apical Meristem) domain transcriptional regulator superfamily protein [Arabidopsis thaliana]/gi|50401215|sp|Q9ZVH0.1|FEZ_ARATHRecName: Full=Protein FEZ AltName: Full=NAC domain-containing protein 9 Short=ANAC009/gi|4262176|gb|AAD14493.1|Hypothetical protein [Arabidopsis thaliana]/gi|1039010806|gb|AEE30752…	Arabidopsis thaliana;Arabidopsis thaliana/Arabidopsis thaliana/Arabidopsis thaliana/Arabidopsis thaliana;Arabidopsis thaliana/Arabidopsis thaliana/Arabidopsis thaliana/Arabidopsis thaliana;Arabidopsis thaliana;Arabidopsis thaliana/Arabidopsis thaliana/Arabidopsis thaliana/Arabidopsis thaliana/Arabidopsis thaliana/Arabidopsis thaliana;Arabidopsis thaliana;Arabidopsis thaliana/Arabidopsis thaliana/…	1.1E-96;1.1E-96;6.9E-92;2.7E-91;1.2E-70;3.5E-63;2.5E-62;9.6E-57;1.1E-56;1.2E-56;3.1E-56;9.0E-56;1.0E-55;1.1E-55;8.2E-55;1.3E-54;1.3E-54;1.9E-54;1.7E-53;7.3E-53	418;418;337;337;275;337;303;320;323;323;300;400;414;379;268;364;364;268;283;269	209;209;209;209;173;246;246;170;170;170;170;162;162;162;168;166;166;168;171;171	1032304075;4262176/1063678980/1039010806/50401215;332007096/10177980/50401161/334188082;1032281200;330255102/15224202/50401193/4544462/225898589/1032292844;1032289613;15795120/332641738/145338434;1032303925;30725366/332195662/75151353/26450820/18407026;21593425;2443890;1032297328;75217017/30678002/330250488/20197337;30678000/24030186/330250487;21554255;332642163/12060426/7021736/28393364/15232606…	OAP18400;AEE30752/Q9ZVH0/AAD14493/NP_174009;NP_198798/BAB11386/AED94479/Q9FIW5;OAO95528;NP_181828/AEC10196/AAD22369/Q9SK55/BAH30425/OAP07170;OAP03940;BAB02498/NP_187897/AEE75259;OAP18250;Q8GY42/NP_564771/BAC42518/AAP37705/AEE33783;AAM65392;AAB71483;OAP11654;Q9ZVP8/AAC78526/NP_565284/AEC05582;NP_850986/AEC05581/AAN41274;AAM63330;NP_188170/BAB02380/AAO50577/AEE75684/BAB20600/AAF35417/AAO42106/Q9LD4…	295.819;295.819;280.796;279.256;224.172;206.838;203.756;189.504;189.504;189.504;187.578;189.504;189.504;188.734;182.956;185.267;185.267;182.185;179.874;177.948	gi|1032304075|gb|OAP18400.1|FEZ [Arabidopsis thaliana]	Arabidopsis thaliana	1.1e-96	IPR003441;noIPR;noIPR;IPR003441;IPR036093	NAC domain;NAC domain;NAC domain;NAC domain;NAC domain superfamily	PF02365 (PFAM);PTHR44574:SF3 (PANTHER);PTHR44574 (PANTHER);PS51005 (PROSITE_PROFILES);SSF101941 (SUPERFAMILY)	GO:0006355/GO:0003677;;;GO:0006355/GO:0003677;GO:0003677/GO:0006355
TraesCS2B01G076000.1	NAC (No Apical Meristem) domain transcriptional regulator superfamily protein	336	5.1e-94	0.6839	gi|1032304075|gb|OAP18400.1|FEZ [Arabidopsis thaliana];gi|1063678980|ref|NP_174009.2|NAC (No Apical Meristem) domain transcriptional regulator superfamily protein [Arabidopsis thaliana]/gi|50401215|sp|Q9ZVH0.1|FEZ_ARATHRecName: Full=Protein FEZ AltName: Full=NAC domain-containing protein 9 Short=ANAC009/gi|4262176|gb|AAD14493.1|Hypothetical protein [Arabidopsis thaliana]/gi|1039010806|gb|AEE30752…	Arabidopsis thaliana;Arabidopsis thaliana/Arabidopsis thaliana/Arabidopsis thaliana/Arabidopsis thaliana;Arabidopsis thaliana/Arabidopsis thaliana/Arabidopsis thaliana/Arabidopsis thaliana;Arabidopsis thaliana;Arabidopsis thaliana/Arabidopsis thaliana/Arabidopsis thaliana/Arabidopsis thaliana/Arabidopsis thaliana/Arabidopsis thaliana;Arabidopsis thaliana/Arabidopsis thaliana/Arabidopsis thaliana;…	5.1E-94;5.5E-94;2.8E-90;1.8E-89;6.9E-69;8.1E-62;8.6E-62;5.9E-56;6.2E-56;6.5E-56;6.7E-56;7.9E-56;8.4E-56;2.0E-55;2.7E-55;5.6E-55;2.2E-54;2.5E-54;5.0E-54;5.0E-53	418;418;337;337;275;303;337;323;320;400;323;414;379;300;268;268;364;364;343;269	281;281;209;209;255;237;237;168;168;161;168;161;161;168;167;167;163;163;169;214	1032304075;4262176/1063678980/1039010806/50401215;332007096/10177980/50401161/334188082;1032281200;330255102/15224202/50401193/4544462/225898589/1032292844;15795120/332641738/145338434;1032289613;30725366/332195662/75151353/26450820/18407026;1032303925;1032297328;21593425;75217017/30678002/330250488/20197337;30678000/24030186/330250487;2443890;15293163/18409291/12597796/332196811/50400809/1032300…	OAP18400;AEE30752/Q9ZVH0/AAD14493/NP_174009;NP_198798/BAB11386/AED94479/Q9FIW5;OAO95528;NP_181828/AEC10196/AAD22369/Q9SK55/BAH30425/OAP07170;BAB02498/NP_187897/AEE75259;OAP03940;Q8GY42/NP_564771/BAC42518/AAP37705/AEE33783;OAP18250;OAP11654;AAM65392;Q9ZVP8/AAC78526/NP_565284/AEC05582;NP_850986/AEC05581/AAN41274;AAB71483;CAA10955/AAG60108/AAK93692/OAP14404/O49255/NP_564966/AEE34932/AAK25911;AAM6333…	286.96;286.96;274.633;272.707;217.624;200.675;201.445;186.037;186.037;188.348;186.037;188.348;187.193;184.111;182.57;181.8;183.341;182.956;181.8;176.792	gi|1032304075|gb|OAP18400.1|FEZ [Arabidopsis thaliana]	Arabidopsis thaliana	5.1e-94	IPR003441;noIPR;noIPR;noIPR;noIPR;IPR003441;IPR036093	NAC domain;NAC domain;NAC domain;NAC domain;NAC domain;NAC domain;NAC domain superfamily	PF02365 (PFAM);PTHR44574 (PANTHER);PTHR44574 (PANTHER);PTHR44574:SF3 (PANTHER);PTHR44574:SF3 (PANTHER);PS51005 (PROSITE_PROFILES);SSF101941 (SUPERFAMILY)	GO:0006355/GO:0003677;;;;;GO:0006355/GO:0003677;GO:0003677/GO:0006355
TraesCS2B01G076100.1	NAC (No Apical Meristem) domain transcriptional regulator superfamily protein	352	4e-90	0.6892	gi|1063678980|ref|NP_174009.2|NAC (No Apical Meristem) domain transcriptional regulator superfamily protein [Arabidopsis thaliana]/gi|50401215|sp|Q9ZVH0.1|FEZ_ARATHRecName: Full=Protein FEZ AltName: Full=NAC domain-containing protein 9 Short=ANAC009/gi|4262176|gb|AAD14493.1|Hypothetical protein [Arabidopsis thaliana]/gi|1039010806|gb|AEE30752.2|NAC (No Apical Meristem) domain transcriptional regu…	Arabidopsis thaliana/Arabidopsis thaliana/Arabidopsis thaliana/Arabidopsis thaliana;Arabidopsis thaliana;Arabidopsis thaliana/Arabidopsis thaliana/Arabidopsis thaliana/Arabidopsis thaliana;Arabidopsis thaliana;Arabidopsis thaliana/Arabidopsis thaliana/Arabidopsis thaliana/Arabidopsis thaliana/Arabidopsis thaliana/Arabidopsis thaliana;Arabidopsis thaliana;Arabidopsis thaliana/Arabidopsis thaliana/…	4.0E-90;4.2E-90;3.2E-89;1.2E-88;5.5E-68;2.0E-61;1.4E-60;1.5E-55;1.7E-55;2.0E-55;3.7E-55;5.3E-55;2.1E-54;2.7E-54;2.9E-54;6.7E-54;1.9E-53;1.9E-53;6.9E-53;1.3E-52	418;418;337;337;275;337;303;379;400;414;268;268;323;320;323;300;364;364;269;283	226;226;209;245;170;235;235;163;163;163;170;170;168;168;168;166;160;160;190;171	4262176/1063678980/1039010806/50401215;1032304075;332007096/10177980/50401161/334188082;1032281200;330255102/15224202/50401193/4544462/225898589/1032292844;1032289613;15795120/332641738/145338434;30678000/24030186/330250487;1032297328;75217017/30678002/330250488/20197337;15293163/18409291/12597796/332196811/50400809/1032300079/2780192/13430578;21554255;30725366/332195662/75151353/26450820/1840702…	AEE30752/Q9ZVH0/AAD14493/NP_174009;OAP18400;NP_198798/BAB11386/AED94479/Q9FIW5;OAO95528;NP_181828/AEC10196/AAD22369/Q9SK55/BAH30425/OAP07170;OAP03940;BAB02498/NP_187897/AEE75259;NP_850986/AEC05581/AAN41274;OAP11654;Q9ZVP8/AAC78526/NP_565284/AEC05582;CAA10955/AAG60108/AAK93692/OAP14404/O49255/NP_564966/AEE34932/AAK25911;AAM63330;Q8GY42/NP_564771/BAC42518/AAP37705/AEE33783;OAP18250;AAM65392;AAB7148…	277.715;277.715;272.707;271.166;216.083;201.06;197.978;187.193;187.578;187.963;182.956;182.57;182.57;182.185;182.185;180.644;181.415;181.415;176.792;176.792	gi|4262176|gb|AAD14493.1|Hypothetical protein [Arabidopsis thaliana]/gi|1063678980|ref|NP_174009.2|NAC (No Apical Meristem) domain transcriptional regulator superfamily protein [Arabidopsis thaliana]/gi|50401215|sp|Q9ZVH0.1|FEZ_ARATHRecName: Full=Protein FEZ AltName: Full=NAC domain-containing protein 9 Short=ANAC009/gi|1039010806|gb|AEE30752.2|NAC (No Apical Meristem) domain transcriptional regu…	Arabidopsis thaliana	4e-90	IPR003441;noIPR;noIPR;noIPR;noIPR;IPR003441;IPR036093	NAC domain;NAC domain;NAC domain;NAC domain;NAC domain;NAC domain;NAC domain superfamily	PF02365 (PFAM);PTHR44574 (PANTHER);PTHR44574:SF3 (PANTHER);PTHR44574 (PANTHER);PTHR44574:SF3 (PANTHER);PS51005 (PROSITE_PROFILES);SSF101941 (SUPERFAMILY)	GO:0006355/GO:0003677;;;;;GO:0006355/GO:0003677;GO:0003677/GO:0006355
TraesCS2B01G100600.1	NAC domain containing protein 41	347	5e-10	0.463	gi|15240042|ref|NP_196822.1|NAC domain containing protein 83 [Arabidopsis thaliana]/gi|75173208|sp|Q9FY93.1|NAC83_ARATHRecName: Full=NAC domain-containing protein 83 Short=ANAC083 AltName: Full=Protein VND-INTERACTING 2/gi|14326560|gb|AAK60324.1|AF385734_1AT5g13180/T19L5_140 [Arabidopsis thaliana]/gi|9955562|emb|CAC05446.1|NAM-like protein [Arabidopsis thaliana]/gi|23506087|gb|AAN28903.1|At5g1318…	Arabidopsis thaliana/Arabidopsis thaliana/Arabidopsis thaliana/Arabidopsis thaliana/Arabidopsis thaliana/Arabidopsis thaliana/Arabidopsis thaliana;Arabidopsis thaliana/Arabidopsis thaliana/Arabidopsis thaliana/Arabidopsis thaliana/Arabidopsis thaliana/Arabidopsis thaliana;Arabidopsis thaliana/Arabidopsis thaliana/Arabidopsis thaliana/Arabidopsis thaliana/Arabidopsis thaliana/Arabidopsis thaliana/…	5.0E-10;5.8E-10;7.2E-10;1.1E-9;1.2E-9;1.9E-9;1.9E-9;2.0E-9;2.7E-9;2.8E-9;2.9E-9;1.1E-8;1.1E-8;1.3E-8;1.5E-8;3.2E-8;3.2E-8;3.7E-8;3.8E-8;3.9E-8	252;171;174;317;317;170;476;476;268;246;266;317;317;337;365;337;228;292;297;479	135;142;142;142;142;142;137;137;142;137;142;142;142;143;154;143;158;139;139;137	23506087/15240042/75173208/332004477/14326560/1032279259/9955562;47169278/47169277/47169276/47169275/383875721/383875720;383875456/383875447/383875449/383875448/383875450/383875453/383875455/383875454;15219112/50401153/17529068/12324647/332194743/21436105;1032302465;1032295312;1032277098;10177071/75170237/332005022/15237939;15294216/20147281/2459430/1032295313/75097584/13272419/330253746/15226119…	AED91860/NP_196822/OAO93587/Q9FY93/CAC05446/AAK60324/AAN28903;1UT7_B/4DUL_B/1UT7_A/4DUL_A/1UT4_A/1UT4_B;3SWM_B/3SWM_A/3SWM_D/3SWP_A/3SWM_C/3SWP_C/3SWP_B/3SWP_D;AAM51299/AEE32864/AAG52283/AAL38744/Q9C932/NP_175697;OAP16790;OAP09638;OAO91426;Q9FFI5/NP_197228/BAB10513/AED92405;O22798/AAK95285/AEC08840/OAP09639/NP_180906/AAB80665/AAM10354/AAK17148;AEE76000/BAB02867/NP_188400/AAY78743/OAP01489;NP_0011…	60.4622;58.9214;58.9214;60.077;60.077;57.3806;60.077;60.077;58.5362;58.151;58.5362;56.9954;56.9954;56.9954;56.9954;55.8398;55.0694;55.4546;55.4546;55.8398	gi|1032279259|gb|OAO93587.1|VNI2 [Arabidopsis thaliana]/gi|14326560|gb|AAK60324.1|AF385734_1AT5g13180/T19L5_140 [Arabidopsis thaliana]/gi|9955562|emb|CAC05446.1|NAM-like protein [Arabidopsis thaliana]/gi|332004477|gb|AED91860.1|NAC domain containing protein 83 [Arabidopsis thaliana]/gi|23506087|gb|AAN28903.1|At5g13180/T19L5_140 [Arabidopsis thaliana]/gi|15240042|ref|NP_196822.1|NAC domain contain…	Arabidopsis thaliana	5e-10	IPR003441;noIPR;IPR003441;IPR036093	NAC domain;NAC domain;NAC domain;NAC domain superfamily	PF02365 (PFAM);PTHR45605 (PANTHER);PS51005 (PROSITE_PROFILES);SSF101941 (SUPERFAMILY)	GO:0006355/GO:0003677;;GO:0006355/GO:0003677;GO:0003677/GO:0006355
TraesCS2B01G118200.1	NAM (no apical meristem)-like protein	351	3.9e-81	0.7309	gi|15240252|ref|NP_200951.1|NAC domain containing protein 100 [Arabidopsis thaliana]/gi|75171471|sp|Q9FLJ2.1|NC100_ARATHRecName: Full=NAC domain-containing protein 100 Short=ANAC100 Short=AtNAC5/gi|9757865|dbj|BAB08499.1|NAM (no apical meristem)-like protein [Arabidopsis thaliana]/gi|15451128|gb|AAK96835.1|NAM (no apical meristem)-like protein [Arabidopsis thaliana]/gi|20148335|gb|AAM10058.1|NAM …	Arabidopsis thaliana/Arabidopsis thaliana/Arabidopsis thaliana/Arabidopsis thaliana/Arabidopsis thaliana/Arabidopsis thaliana/Arabidopsis thaliana;Arabidopsis thaliana;Arabidopsis thaliana/Arabidopsis thaliana/Arabidopsis thaliana/Arabidopsis thaliana/Arabidopsis thaliana/Arabidopsis thaliana/Arabidopsis thaliana/Arabidopsis thaliana;Arabidopsis thaliana/Arabidopsis thaliana/Arabidopsis thaliana/…	3.9E-81;4.8E-79;4.6E-78;2.3E-77;1.1E-76;1.4E-76;2.5E-76;1.2E-75;1.9E-75;2.5E-75;3.1E-71;3.7E-71;4.7E-71;5.6E-71;6.0E-70;2.7E-68;3.4E-68;4.8E-68;1.0E-67;3.7E-67	336;323;338;329;315;285;285;275;335;335;316;375;314;373;322;334;318;310;337;316	172;165;213;169;165;233;233;223;336;336;161;159;161;159;168;167;167;157;157;160	15451128/15240252/75171471/1032281263/20148335/9757865/332010085;21537315;13605595/75207262/19548079/1032290512/15229219/6223650/21537076/332640511;9759589/30102618/30682048/1032279922/75171523/332003809/110736032;21593288/30682054/332003810;1032280616;15810577/20259575/15241819/9758337/332007071/75171213/31322199;21536866;332005148/42573407;42567931/332005147/75171176/110736689/9758909/103227782…	NP_200951/BAB08499/AAM10058/AED97468/OAO95591/Q9FLJ2/AAK96835;AAM61656;AAM61417/AAK32791/Q9SQQ6/AAF05864/AEE74032/NP_187056/AAL87404/OAP04839;Q9FLR3/AAP21227/OAO94250/NP_568182/BAE99988/AED91192/BAB11446;AED91193/NP_850789/AAM65237;OAO94944;Q9FKA0/AAL07176/NP_198777/BAB08893/AED94454/AAO41710/AAM14130;AAM61198;NP_974800/AED92531;Q9FK44/BAB09485/BAF00308/NP_197328/AAO64133/AED92530/AAP04055/OAO921…	251.906;246.128;244.202;241.891;239.58;238.424;237.654;235.728;237.269;236.884;225.713;227.639;225.328;226.868;222.631;218.779;218.009;217.238;217.238;215.312	gi|332010085|gb|AED97468.1|NAC domain containing protein 100 [Arabidopsis thaliana]/gi|15451128|gb|AAK96835.1|NAM (no apical meristem)-like protein [Arabidopsis thaliana]/gi|1032281263|gb|OAO95591.1|NAC100 [Arabidopsis thaliana]/gi|75171471|sp|Q9FLJ2.1|NC100_ARATHRecName: Full=NAC domain-containing protein 100 Short=ANAC100 Short=AtNAC5/gi|9757865|dbj|BAB08499.1|NAM (no apical meristem)-like prot…	Arabidopsis thaliana	3.9e-81	IPR003441;noIPR;noIPR;IPR003441;IPR036093	NAC domain;NAC domain;NAC domain;NAC domain;NAC domain superfamily	PF02365 (PFAM);PTHR31744:SF47 (PANTHER);PTHR31744 (PANTHER);PS51005 (PROSITE_PROFILES);SSF101941 (SUPERFAMILY)	GO:0006355/GO:0003677;;;GO:0006355/GO:0003677;GO:0003677/GO:0006355
TraesCS2B01G118300.1	NAM (no apical meristem)-like protein	388	1.5e-72	0.6902	gi|15240252|ref|NP_200951.1|NAC domain containing protein 100 [Arabidopsis thaliana]/gi|75171471|sp|Q9FLJ2.1|NC100_ARATHRecName: Full=NAC domain-containing protein 100 Short=ANAC100 Short=AtNAC5/gi|9757865|dbj|BAB08499.1|NAM (no apical meristem)-like protein [Arabidopsis thaliana]/gi|15451128|gb|AAK96835.1|NAM (no apical meristem)-like protein [Arabidopsis thaliana]/gi|20148335|gb|AAM10058.1|NAM …	Arabidopsis thaliana/Arabidopsis thaliana/Arabidopsis thaliana/Arabidopsis thaliana/Arabidopsis thaliana/Arabidopsis thaliana/Arabidopsis thaliana;Arabidopsis thaliana;Arabidopsis thaliana/Arabidopsis thaliana/Arabidopsis thaliana/Arabidopsis thaliana/Arabidopsis thaliana/Arabidopsis thaliana/Arabidopsis thaliana/Arabidopsis thaliana;Arabidopsis thaliana/Arabidopsis thaliana/Arabidopsis thaliana/…	1.5E-72;1.4E-70;6.5E-69;1.4E-68;5.9E-68;4.9E-67;5.1E-67;7.0E-67;8.4E-67;5.5E-66;2.0E-62;3.2E-62;4.2E-62;4.5E-62;6.5E-62;2.0E-61;3.6E-61;8.7E-61;1.4E-60;1.6E-60	336;323;338;329;315;335;285;335;285;275;316;314;375;322;373;334;310;337;316;316	182;173;243;166;163;196;241;196;241;231;161;161;159;168;159;167;160;160;160;160	15451128/15240252/75171471/1032281263/20148335/9757865/332010085;21537315;13605595/75207262/19548079/1032290512/15229219/6223650/21537076/332640511;9759589/30102618/30682048/1032279922/75171523/332003809/110736032;21593288/30682054/332003810;332005148/42573407;1032280616;42567931/332005147/75171176/110736689/9758909/1032277822/29824189/28973617;15810577/20259575/15241819/9758337/332007071/7517121…	NP_200951/BAB08499/AAM10058/AED97468/OAO95591/Q9FLJ2/AAK96835;AAM61656;AAM61417/AAK32791/Q9SQQ6/AAF05864/AEE74032/NP_187056/AAL87404/OAP04839;Q9FLR3/AAP21227/OAO94250/NP_568182/BAE99988/AED91192/BAB11446;AED91193/NP_850789/AAM65237;NP_974800/AED92531;OAO94944;Q9FK44/BAB09485/BAF00308/NP_197328/AAO64133/AED92530/AAP04055/OAO92150;Q9FKA0/AAL07176/NP_198777/BAB08893/AED94454/AAO41710/AAM14130;AAM611…	231.106;225.713;221.861;220.705;218.394;216.853;215.312;216.468;214.542;212.231;204.142;203.756;205.297;203.756;204.912;202.216;200.675;200.675;199.519;199.519	gi|332010085|gb|AED97468.1|NAC domain containing protein 100 [Arabidopsis thaliana]/gi|15451128|gb|AAK96835.1|NAM (no apical meristem)-like protein [Arabidopsis thaliana]/gi|1032281263|gb|OAO95591.1|NAC100 [Arabidopsis thaliana]/gi|75171471|sp|Q9FLJ2.1|NC100_ARATHRecName: Full=NAC domain-containing protein 100 Short=ANAC100 Short=AtNAC5/gi|9757865|dbj|BAB08499.1|NAM (no apical meristem)-like prot…	Arabidopsis thaliana	1.5e-72	IPR003441;noIPR;noIPR;IPR003441;IPR036093	NAC domain;NAC domain;NAC domain;NAC domain;NAC domain superfamily	PF02365 (PFAM);PTHR31744:SF47 (PANTHER);PTHR31744 (PANTHER);PS51005 (PROSITE_PROFILES);SSF101941 (SUPERFAMILY)	GO:0006355/GO:0003677;;;GO:0006355/GO:0003677;GO:0003677/GO:0006355
TraesCS2B01G118400.1	NAM (no apical meristem)-like protein	351	1.4e-82	0.7263	gi|15240252|ref|NP_200951.1|NAC domain containing protein 100 [Arabidopsis thaliana]/gi|75171471|sp|Q9FLJ2.1|NC100_ARATHRecName: Full=NAC domain-containing protein 100 Short=ANAC100 Short=AtNAC5/gi|9757865|dbj|BAB08499.1|NAM (no apical meristem)-like protein [Arabidopsis thaliana]/gi|15451128|gb|AAK96835.1|NAM (no apical meristem)-like protein [Arabidopsis thaliana]/gi|20148335|gb|AAM10058.1|NAM …	Arabidopsis thaliana/Arabidopsis thaliana/Arabidopsis thaliana/Arabidopsis thaliana/Arabidopsis thaliana/Arabidopsis thaliana/Arabidopsis thaliana;Arabidopsis thaliana;Arabidopsis thaliana/Arabidopsis thaliana/Arabidopsis thaliana/Arabidopsis thaliana/Arabidopsis thaliana/Arabidopsis thaliana/Arabidopsis thaliana/Arabidopsis thaliana;Arabidopsis thaliana/Arabidopsis thaliana/Arabidopsis thaliana/…	1.4E-82;5.7E-80;6.9E-80;2.0E-78;2.9E-78;3.9E-78;1.3E-77;3.4E-77;5.9E-77;8.8E-77;4.3E-71;6.1E-71;7.4E-71;1.2E-70;3.7E-70;1.5E-69;3.2E-69;5.3E-69;1.1E-67;6.3E-67	336;323;338;329;285;285;315;275;335;335;375;373;316;314;334;322;310;337;318;316	172;165;211;169;231;231;165;221;336;336;155;155;161;161;187;168;160;160;167;162	15451128/15240252/75171471/1032281263/20148335/9757865/332010085;21537315;13605595/75207262/19548079/1032290512/15229219/6223650/21537076/332640511;9759589/30102618/30682048/1032279922/75171523/332003809/110736032;1032280616;15810577/20259575/15241819/9758337/332007071/75171213/31322199;21593288/30682054/332003810;21536866;332005148/42573407;42567931/332005147/75171176/110736689/9758909/103227782…	NP_200951/BAB08499/AAM10058/AED97468/OAO95591/Q9FLJ2/AAK96835;AAM61656;AAM61417/AAK32791/Q9SQQ6/AAF05864/AEE74032/NP_187056/AAL87404/OAP04839;Q9FLR3/AAP21227/OAO94250/NP_568182/BAE99988/AED91192/BAB11446;OAO94944;Q9FKA0/AAL07176/NP_198777/BAB08893/AED94454/AAO41710/AAM14130;AED91193/NP_850789/AAM65237;AAM61198;NP_974800/AED92531;Q9FK44/BAB09485/BAF00308/NP_197328/AAO64133/AED92530/AAP04055/OAO921…	255.373;248.44;248.825;244.588;242.662;242.276;241.891;239.58;241.121;240.736;227.254;226.868;224.942;224.172;223.402;221.476;220.32;220.705;216.853;214.542	gi|332010085|gb|AED97468.1|NAC domain containing protein 100 [Arabidopsis thaliana]/gi|15451128|gb|AAK96835.1|NAM (no apical meristem)-like protein [Arabidopsis thaliana]/gi|1032281263|gb|OAO95591.1|NAC100 [Arabidopsis thaliana]/gi|75171471|sp|Q9FLJ2.1|NC100_ARATHRecName: Full=NAC domain-containing protein 100 Short=ANAC100 Short=AtNAC5/gi|9757865|dbj|BAB08499.1|NAM (no apical meristem)-like prot…	Arabidopsis thaliana	1.4e-82	IPR003441;noIPR;noIPR;IPR003441;IPR036093	NAC domain;NAC domain;NAC domain;NAC domain;NAC domain superfamily	PF02365 (PFAM);PTHR31744 (PANTHER);PTHR31744:SF47 (PANTHER);PS51005 (PROSITE_PROFILES);SSF101941 (SUPERFAMILY)	GO:0006355/GO:0003677;;;GO:0006355/GO:0003677;GO:0003677/GO:0006355
TraesCS2B01G118500.1	NAM (no apical meristem)-like protein	352	7.5e-83	0.7248	gi|1032280616|gb|OAO94944.1|ORE1 [Arabidopsis thaliana];gi|15241819|ref|NP_198777.1|NAC domain containing protein 6 [Arabidopsis thaliana]/gi|75171213|sp|Q9FKA0.1|NAC92_ARATHRecName: Full=NAC domain-containing protein 92 Short=ANAC092 Short=AtNAC2 Short=AtNAC6 AltName: Full=Protein ORESARA 1/gi|9758337|dbj|BAB08893.1|unnamed protein product [Arabidopsis thaliana]/gi|15810577|gb|AAL07176.1|putativ…	Arabidopsis thaliana;Arabidopsis thaliana/Arabidopsis thaliana/Arabidopsis thaliana/Arabidopsis thaliana/Arabidopsis thaliana/Arabidopsis thaliana/Arabidopsis thaliana;Arabidopsis thaliana;Arabidopsis thaliana/Arabidopsis thaliana/Arabidopsis thaliana/Arabidopsis thaliana/Arabidopsis thaliana/Arabidopsis thaliana/Arabidopsis thaliana;Arabidopsis thaliana;Arabidopsis thaliana/Arabidopsis thaliana;…	7.5E-83;8.6E-83;6.1E-82;8.5E-81;2.7E-79;6.1E-79;2.4E-78;4.1E-78;5.1E-78;1.7E-76;2.8E-76;4.9E-75;7.6E-74;1.1E-73;4.2E-73;5.9E-73;1.1E-69;1.7E-69;2.1E-69;3.1E-69	285;285;275;336;323;335;335;329;315;322;338;318;316;314;375;373;310;316;316;337	236;236;226;172;165;236;236;169;165;168;284;166;162;162;162;159;152;273;273;152	1032280616;15810577/20259575/15241819/9758337/332007071/75171213/31322199;21536866;15451128/15240252/75171471/1032281263/20148335/9757865/332010085;21537315;332005148/42573407;42567931/332005147/75171176/110736689/9758909/1032277822/29824189/28973617;9759589/30102618/30682048/1032279922/75171523/332003809/110736032;21593288/30682054/332003810;1032288938;13605595/75207262/19548079/1032290512/15229…	OAO94944;Q9FKA0/AAL07176/NP_198777/BAB08893/AED94454/AAO41710/AAM14130;AAM61198;NP_200951/BAB08499/AAM10058/AED97468/OAO95591/Q9FLJ2/AAK96835;AAM61656;NP_974800/AED92531;Q9FK44/BAB09485/BAF00308/NP_197328/AAO64133/AED92530/AAP04055/OAO92150;Q9FLR3/AAP21227/OAO94250/NP_568182/BAE99988/AED91192/BAB11446;AED91193/NP_850789/AAM65237;OAP03265;AAM61417/AAK32791/Q9SQQ6/AAF05864/AEE74032/NP_187056/AAL874…	254.603;254.218;251.906;251.136;246.899;246.128;244.588;243.817;243.047;239.58;239.58;235.728;232.646;231.876;232.646;232.261;221.476;221.476;221.09;221.476	gi|1032280616|gb|OAO94944.1|ORE1 [Arabidopsis thaliana]	Arabidopsis thaliana	7.5e-83	IPR003441;noIPR;noIPR;IPR003441;IPR036093	NAC domain;NAC domain;NAC domain;NAC domain;NAC domain superfamily	PF02365 (PFAM);PTHR31744:SF47 (PANTHER);PTHR31744 (PANTHER);PS51005 (PROSITE_PROFILES);SSF101941 (SUPERFAMILY)	GO:0006355/GO:0003677;;;GO:0006355/GO:0003677;GO:0003677/GO:0006355
TraesCS2B01G119000.1	NAC domain containing protein 47	350	4.4e-80	0.7171	gi|18409291|ref|NP_564966.1|NAC-like, activated by AP3/PI [Arabidopsis thaliana]/gi|50400809|sp|O49255.1|NAC29_ARATHRecName: Full=NAC transcription factor 29 Short=AtNAC029 AltName: Full=Protein NAC-LIKE, ACTIVATED BY AP3/PI Short=AtNAP/gi|12597796|gb|AAG60108.1|AC073178_19unknown protein [Arabidopsis thaliana]/gi|13430578|gb|AAK25911.1|AF360201_1unknown protein [Arabidopsis thaliana]/gi|2780192|…	Arabidopsis thaliana/Arabidopsis thaliana/Arabidopsis thaliana/Arabidopsis thaliana/Arabidopsis thaliana/Arabidopsis thaliana/Arabidopsis thaliana/Arabidopsis thaliana;Arabidopsis thaliana;Arabidopsis thaliana;Arabidopsis thaliana;Arabidopsis thaliana/Arabidopsis thaliana/Arabidopsis thaliana/Arabidopsis thaliana/Arabidopsis thaliana;Arabidopsis thaliana/Arabidopsis thaliana/Arabidopsis thaliana/…	4.4E-80;1.7E-79;2.0E-79;3.5E-79;1.2E-78;1.8E-78;3.0E-78;6.1E-78;2.8E-77;1.0E-73;3.4E-73;5.3E-73;5.7E-73;8.7E-73;9.1E-73;2.2E-72;6.0E-72;2.8E-71;3.6E-71;5.3E-71	268;323;320;268;323;359;300;359;343;364;364;253;269;312;322;289;252;317;317;306	169;171;171;169;171;228;171;256;245;206;179;171;204;213;213;173;171;192;192;213	15293163/18409291/12597796/332196811/50400809/1032300079/2780192/13430578;21593425;1032303925;21554255;30725366/332195662/75151353/26450820/18407026;29029082/332640512/30679026/110743057/75148193;2443890;1032291599;332640513/186509742/6223651;332642163/12060426/7021736/28393364/15232606/75273137/15795116/28827466;1032292608;15223963/30793825/75169934/26452970/12323394/332197858/1032305145;2159404…	CAA10955/AAG60108/AAK93692/OAP14404/O49255/NP_564966/AEE34932/AAK25911;AAM65392;OAP18250;AAM63330;Q8GY42/NP_564771/BAC42518/AAP37705/AEE33783;AEE74033/NP_187057/AAO64920/BAE99421/Q84TD6;AAB71483;OAP05926;NP_001118568/AAF05865/AEE74034;NP_188170/BAB02380/AAO50577/AEE75684/BAB20600/AAF35417/AAO42106/Q9LD44;OAP06935;NP_177869/BAC43561/OAP19470/AEE35979/AAG51675/AAP40365/Q9CAR0;BAB10472/AAM65967;AED9…	246.899;247.284;246.899;244.588;244.973;245.743;243.047;244.202;242.276;233.802;232.261;228.024;228.409;229.565;229.95;227.639;225.328;225.713;225.713;224.942	gi|12597796|gb|AAG60108.1|AC073178_19unknown protein [Arabidopsis thaliana]/gi|1032300079|gb|OAP14404.1|NAP [Arabidopsis thaliana]/gi|18409291|ref|NP_564966.1|NAC-like, activated by AP3/PI [Arabidopsis thaliana]/gi|15293163|gb|AAK93692.1|unknown protein [Arabidopsis thaliana]/gi|50400809|sp|O49255.1|NAC29_ARATHRecName: Full=NAC transcription factor 29 Short=AtNAC029 AltName: Full=Protein NAC-LIKE…	Arabidopsis thaliana	4.4e-80	IPR003441;noIPR;IPR003441;IPR036093	NAC domain;NAC domain;NAC domain;NAC domain superfamily	PF02365 (PFAM);PTHR45430 (PANTHER);PS51005 (PROSITE_PROFILES);SSF101941 (SUPERFAMILY)	GO:0006355/GO:0003677;;GO:0006355/GO:0003677;GO:0003677/GO:0006355
TraesCS2B01G119100.1	NAC domain containing protein 47	356	2.2e-81	0.7221	gi|18409291|ref|NP_564966.1|NAC-like, activated by AP3/PI [Arabidopsis thaliana]/gi|50400809|sp|O49255.1|NAC29_ARATHRecName: Full=NAC transcription factor 29 Short=AtNAC029 AltName: Full=Protein NAC-LIKE, ACTIVATED BY AP3/PI Short=AtNAP/gi|12597796|gb|AAG60108.1|AC073178_19unknown protein [Arabidopsis thaliana]/gi|13430578|gb|AAK25911.1|AF360201_1unknown protein [Arabidopsis thaliana]/gi|2780192|…	Arabidopsis thaliana/Arabidopsis thaliana/Arabidopsis thaliana/Arabidopsis thaliana/Arabidopsis thaliana/Arabidopsis thaliana/Arabidopsis thaliana/Arabidopsis thaliana;Arabidopsis thaliana;Arabidopsis thaliana;Arabidopsis thaliana;Arabidopsis thaliana/Arabidopsis thaliana/Arabidopsis thaliana/Arabidopsis thaliana/Arabidopsis thaliana;Arabidopsis thaliana/Arabidopsis thaliana/Arabidopsis thaliana/…	2.2E-81;2.0E-80;5.7E-80;6.8E-80;3.7E-79;6.9E-79;1.2E-78;2.0E-78;1.5E-77;1.5E-73;1.5E-73;3.6E-73;1.6E-72;2.1E-72;2.3E-72;2.9E-72;3.8E-72;1.6E-71;2.2E-71;2.5E-71	268;268;320;323;323;359;300;359;343;364;364;253;269;289;312;322;252;283;317;317	169;169;171;171;171;205;171;204;193;182;182;171;205;173;217;214;171;237;211;211	15293163/18409291/12597796/332196811/50400809/1032300079/2780192/13430578;21554255;1032303925;21593425;30725366/332195662/75151353/26450820/18407026;29029082/332640512/30679026/110743057/75148193;2443890;1032291599;332640513/186509742/6223651;332642163/12060426/7021736/28393364/15232606/75273137/15795116/28827466;1032292608;15223963/30793825/75169934/26452970/12323394/332197858/1032305145;2159404…	CAA10955/AAG60108/AAK93692/OAP14404/O49255/NP_564966/AEE34932/AAK25911;AAM63330;OAP18250;AAM65392;Q8GY42/NP_564771/BAC42518/AAP37705/AEE33783;AEE74033/NP_187057/AAO64920/BAE99421/Q84TD6;AAB71483;OAP05926;NP_001118568/AAF05865/AEE74034;NP_188170/BAB02380/AAO50577/AEE75684/BAB20600/AAF35417/AAO42106/Q9LD44;OAP06935;NP_177869/BAC43561/OAP19470/AEE35979/AAG51675/AAP40365/Q9CAR0;BAB10472/AAM65967;AEE2…	250.366;247.669;248.44;248.44;246.514;246.899;244.588;245.743;243.047;233.417;233.417;228.794;227.639;228.024;228.794;228.794;226.098;225.328;226.483;226.098	gi|12597796|gb|AAG60108.1|AC073178_19unknown protein [Arabidopsis thaliana]/gi|1032300079|gb|OAP14404.1|NAP [Arabidopsis thaliana]/gi|18409291|ref|NP_564966.1|NAC-like, activated by AP3/PI [Arabidopsis thaliana]/gi|15293163|gb|AAK93692.1|unknown protein [Arabidopsis thaliana]/gi|50400809|sp|O49255.1|NAC29_ARATHRecName: Full=NAC transcription factor 29 Short=AtNAC029 AltName: Full=Protein NAC-LIKE…	Arabidopsis thaliana	2.2e-81	IPR003441;noIPR;IPR003441;IPR036093	NAC domain;NAC domain;NAC domain;NAC domain superfamily	PF02365 (PFAM);PTHR45430 (PANTHER);PS51005 (PROSITE_PROFILES);SSF101941 (SUPERFAMILY)	GO:0006355/GO:0003677;;GO:0006355/GO:0003677;GO:0003677/GO:0006355
TraesCS2B01G159700LC.1	NAM (no apical meristem)-like protein	813	1e-26	0.5742	gi|1032280616|gb|OAO94944.1|ORE1 [Arabidopsis thaliana];gi|21536866|gb|AAM61198.1|NAM / CUC2-like protein [Arabidopsis thaliana];gi|15241819|ref|NP_198777.1|NAC domain containing protein 6 [Arabidopsis thaliana]/gi|75171213|sp|Q9FKA0.1|NAC92_ARATHRecName: Full=NAC domain-containing protein 92 Short=ANAC092 Short=AtNAC2 Short=AtNAC6 AltName: Full=Protein ORESARA 1/gi|9758337|dbj|BAB08893.1|unnamed…	Arabidopsis thaliana;Arabidopsis thaliana;Arabidopsis thaliana/Arabidopsis thaliana/Arabidopsis thaliana/Arabidopsis thaliana/Arabidopsis thaliana/Arabidopsis thaliana/Arabidopsis thaliana;Arabidopsis thaliana/Arabidopsis thaliana/Arabidopsis thaliana/Arabidopsis thaliana/Arabidopsis thaliana/Arabidopsis thaliana;Arabidopsis thaliana;Arabidopsis thaliana/Arabidopsis thaliana/Arabidopsis thaliana;…	1.0E-26;1.2E-26;1.2E-26;8.7E-26;1.1E-25;1.7E-25;2.4E-25;2.8E-24;4.0E-24;4.0E-24;6.1E-24;7.2E-24;7.8E-24;1.2E-23;1.6E-23;2.9E-23;3.6E-23;7.1E-23;8.4E-23;1.5E-22	285;275;285;318;322;315;329;310;336;323;316;338;337;305;314;341;341;316;316;396	125;125;125;127;127;133;133;131;133;133;128;134;131;123;128;123;123;125;125;123	1032280616;21536866;15810577/20259575/15241819/9758337/332007071/75171213/31322199;17065124/15228570/11994707/332644006/75273669/30984532;1032288938;21593288/30682054/332003810;9759589/30102618/30682048/1032279922/75171523/332003809/110736032;75172269/15232511/332642106/1032287134/12060422/109946515;15451128/15240252/75171471/1032281263/20148335/9757865/332010085;21537315;1032290067;13605595/7520…	OAO94944;AAM61198;Q9FKA0/AAL07176/NP_198777/BAB08893/AED94454/AAO41710/AAM14130;AEE77527/AAP42729/BAB02945/Q9LJW3/AAL32716/NP_189546;OAP03265;AED91193/NP_850789/AAM65237;Q9FLR3/AAP21227/OAO94250/NP_568182/BAE99988/AED91192/BAB11446;OAP01461/BAB20598/NP_188135/ABG48436/AEE75627/Q9FRV4;NP_200951/BAB08499/AAM10058/AED97468/OAO95591/Q9FLJ2/AAK96835;AAM61656;OAP04394;AAM61417/AAK32791/Q9SQQ6/AAF05864/…	112.079;111.694;111.694;110.153;110.153;109.383;108.997;105.531;105.916;105.531;104.76;105.145;104.76;103.605;103.605;103.219;103.219;101.679;101.293;102.064	gi|1032280616|gb|OAO94944.1|ORE1 [Arabidopsis thaliana]	Arabidopsis thaliana	1e-26	IPR003441;noIPR;noIPR;noIPR;noIPR;IPR003441;IPR036093	NAC domain;NAC domain;NAC domain;NAC domain;NAC domain;NAC domain;NAC domain superfamily	PF02365 (PFAM);PTHR31744 (PANTHER);PTHR31744 (PANTHER);PTHR31744:SF23 (PANTHER);PTHR31744:SF23 (PANTHER);PS51005 (PROSITE_PROFILES);SSF101941 (SUPERFAMILY)	GO:0006355/GO:0003677;;;;;GO:0006355/GO:0003677;GO:0003677/GO:0006355
TraesCS2B01G228900.1	NAC domain containing protein 47	406	2.9e-93	0.7255	gi|1032303925|gb|OAP18250.1|NAC025 [Arabidopsis thaliana];gi|21593425|gb|AAM65392.1|NAM protein, putative [Arabidopsis thaliana];gi|18407026|ref|NP_564771.1|NAC domain containing protein 25 [Arabidopsis thaliana]/gi|75151353|sp|Q8GY42.1|NAC25_ARATHRecName: Full=NAC transcription factor 25 Short=AtNAC025/gi|26450820|dbj|BAC42518.1|unknown protein [Arabidopsis thaliana]/gi|30725366|gb|AAP37705.1|At…	Arabidopsis thaliana;Arabidopsis thaliana;Arabidopsis thaliana/Arabidopsis thaliana/Arabidopsis thaliana/Arabidopsis thaliana/Arabidopsis thaliana;Arabidopsis thaliana;Arabidopsis thaliana/Arabidopsis thaliana/Arabidopsis thaliana/Arabidopsis thaliana/Arabidopsis thaliana/Arabidopsis thaliana/Arabidopsis thaliana/Arabidopsis thaliana;Arabidopsis thaliana;Arabidopsis thaliana;Arabidopsis thaliana/…	2.9E-93;1.1E-92;2.0E-92;5.0E-92;3.1E-89;4.0E-89;4.6E-80;5.0E-79;5.0E-79;3.3E-78;9.4E-78;1.5E-76;1.8E-76;9.8E-76;3.9E-73;2.1E-72;4.2E-71;4.7E-71;5.0E-71;5.4E-71	320;323;323;300;364;364;359;343;359;268;268;320;320;320;253;252;174;297;171;297	260;195;260;260;248;248;177;175;177;198;198;177;177;177;216;216;177;173;177;173	1032303925;21593425;30725366/332195662/75151353/26450820/18407026;2443890;332642163/12060426/7021736/28393364/15232606/75273137/15795116/28827466;1032292608;1032291599;332640513/186509742/6223651;29029082/332640512/30679026/110743057/75148193;21554255;15293163/18409291/12597796/332196811/50400809/1032300079/2780192/13430578;4325282/4325286/12324644/332194742/50401213/1032299451/15219110;20466640/…	OAP18250;AAM65392;Q8GY42/NP_564771/BAC42518/AAP37705/AEE33783;AAB71483;NP_188170/BAB02380/AAO50577/AEE75684/BAB20600/AAF35417/AAO42106/Q9LD44;OAP06935;OAP05926;NP_001118568/AAF05865/AEE74034;AEE74033/NP_187057/AAO64920/BAE99421/Q84TD6;AAM63330;CAA10955/AAG60108/AAK93692/OAP14404/O49255/NP_564966/AEE34932/AAK25911;NP_175696/OAP13776/AEE32863/AAD17314/Q9ZNU2/AAD17313/AAG52280;AAM20637/AAN15611;AAM6…	284.263;282.722;282.337;280.411;275.404;275.404;251.906;248.44;249.21;243.817;242.662;241.506;241.121;239.195;230.335;228.409;222.246;226.483;221.861;226.483	gi|1032303925|gb|OAP18250.1|NAC025 [Arabidopsis thaliana]	Arabidopsis thaliana	2.9e-93	IPR003441;noIPR;noIPR;IPR003441;IPR036093	NAC domain;NAC domain;NAC domain;NAC domain;NAC domain superfamily	PF02365 (PFAM);PTHR45430:SF1 (PANTHER);PTHR45430 (PANTHER);PS51005 (PROSITE_PROFILES);SSF101941 (SUPERFAMILY)	GO:0006355/GO:0003677;;;GO:0006355/GO:0003677;GO:0003677/GO:0006355
TraesCS2B01G323500.1	xylem NAC domain 1	276	4.3e-58	0.5643	gi|30698042|ref|NP_201258.2|xylem NAC domain 1 [Arabidopsis thaliana]/gi|75150994|sp|Q8GWK6.1|NC104_ARATHRecName: Full=NAC domain-containing protein 104 Short=ANAC104 AltName: Full=Protein XYLEM NAC DOMAIN 1/gi|26452583|dbj|BAC43376.1|unknown protein [Arabidopsis thaliana]/gi|107738104|gb|ABF83636.1|At5g64530 [Arabidopsis thaliana]/gi|332010530|gb|AED97913.1|xylem NAC domain 1 [Arabidopsis thalia…	Arabidopsis thaliana/Arabidopsis thaliana/Arabidopsis thaliana/Arabidopsis thaliana/Arabidopsis thaliana/Arabidopsis thaliana;Arabidopsis thaliana;Arabidopsis thaliana/Arabidopsis thaliana;Arabidopsis thaliana;Arabidopsis thaliana/Arabidopsis thaliana/Arabidopsis thaliana/Arabidopsis thaliana/Arabidopsis thaliana/Arabidopsis thaliana/Arabidopsis thaliana/Arabidopsis thaliana;Arabidopsis thaliana;…	4.3E-58;2.1E-55;4.4E-42;2.6E-34;6.8E-34;6.4E-33;6.6E-33;1.3E-32;4.2E-32;4.4E-32;4.5E-32;9.3E-31;9.8E-31;3.3E-30;5.3E-30;6.1E-30;6.7E-30;2.0E-29;6.2E-29;1.3E-28	187;192;158;268;268;323;320;300;174;171;323;317;317;317;292;297;297;317;253;268	194;194;123;191;191;175;175;175;171;171;175;178;178;170;171;171;171;170;168;165	107738104/26452583/75150994/332010530/30698042/1032276872;10178056;1063743205/1039021508;21554255;15293163/18409291/12597796/332196811/50400809/1032300079/2780192/13430578;21593425;1032303925;2443890;383875456/383875447/383875449/383875448/383875450/383875453/383875455/383875454;47169278/47169277/47169276/47169275/383875721/383875720;30725366/332195662/75151353/26450820/18407026;1032302465;152191…	ABF83636/NP_201258/BAC43376/Q8GWK6/AED97913/OAO91200;BAB11420;NP_001332105/ANM70499;AAM63330;CAA10955/AAG60108/AAK93692/OAP14404/O49255/NP_564966/AEE34932/AAK25911;AAM65392;OAP18250;AAB71483;3SWM_B/3SWM_A/3SWM_D/3SWP_A/3SWM_C/3SWP_C/3SWP_B/3SWP_D;1UT7_B/4DUL_B/1UT7_A/4DUL_A/1UT4_A/1UT4_B;Q8GY42/NP_564771/BAC42518/AAP37705/AEE33783;OAP16790;AAM51299/AEE32864/AAG52283/AAL38744/Q9C932/NP_175697;Q9LD…	184.882;178.333;142.895;126.331;125.176;124.02;123.635;122.479;117.857;117.472;121.709;118.242;117.857;116.701;115.546;115.546;115.161;114.39;111.694;111.309	gi|332010530|gb|AED97913.1|xylem NAC domain 1 [Arabidopsis thaliana]/gi|26452583|dbj|BAC43376.1|unknown protein [Arabidopsis thaliana]/gi|1032276872|gb|OAO91200.1|XND1 [Arabidopsis thaliana]/gi|30698042|ref|NP_201258.2|xylem NAC domain 1 [Arabidopsis thaliana]/gi|107738104|gb|ABF83636.1|At5g64530 [Arabidopsis thaliana]/gi|75150994|sp|Q8GWK6.1|NC104_ARATHRecName: Full=NAC domain-containing protein…	Arabidopsis thaliana	4.3e-58	IPR003441;noIPR;noIPR;IPR003441;IPR036093	NAC domain;NAC domain;NAC domain;NAC domain;NAC domain superfamily	PF02365 (PFAM);PTHR45193:SF3 (PANTHER);PTHR45193 (PANTHER);PS51005 (PROSITE_PROFILES);SSF101941 (SUPERFAMILY)	GO:0006355/GO:0003677;;;GO:0006355/GO:0003677;GO:0003677/GO:0006355
TraesCS2B01G328300.1	NAC (No Apical Meristem) domain transcriptional regulator superfamily protein	336	1.4e-110	0.7438	gi|1032282237|gb|OAO96564.1|NAC070 [Arabidopsis thaliana];gi|15235031|ref|NP_192773.1|NAC domain containing protein 70 [Arabidopsis thaliana]/gi|75266399|sp|Q9SV87.1|BRN2_ARATHRecName: Full=Protein BEARSKIN2 AltName: Full=NAC domain-containing protein 70 Short=ANAC070/gi|4538964|emb|CAB39788.1|NAM/NAP like protein [Arabidopsis thaliana]/gi|7267732|emb|CAB78158.1|NAM/NAP like protein [Arabidopsis …	Arabidopsis thaliana;Arabidopsis thaliana/Arabidopsis thaliana/Arabidopsis thaliana/Arabidopsis thaliana/Arabidopsis thaliana/Arabidopsis thaliana;Arabidopsis thaliana/Arabidopsis thaliana/Arabidopsis thaliana/Arabidopsis thaliana/Arabidopsis thaliana;Arabidopsis thaliana;Arabidopsis thaliana/Arabidopsis thaliana/Arabidopsis thaliana/Arabidopsis thaliana/Arabidopsis thaliana;Arabidopsis thaliana/…	1.4E-110;1.9E-110;1.7E-99;2.2E-85;2.3E-85;2.7E-85;1.2E-83;1.2E-83;1.7E-83;6.5E-83;2.2E-81;1.1E-80;6.7E-80;1.2E-79;1.5E-79;8.1E-79;4.9E-78;2.8E-77;3.0E-77;3.8E-77	341;341;305;358;358;371;365;365;364;399;334;334;365;381;377;396;394;342;395;292	371;367;242;181;181;158;204;204;204;204;180;180;233;210;210;175;175;160;153;161	1032282237;4538964/22136592/75266399/7267732/332657470/15235031;1032299102/15217491/75169462/12322577/332193459;1032299120;332193406/119368830/75176913/15223299/6714280;1063697379/42572175/1032304044/332198145/7715611/332198146/1039011200/75191796/332198147/1039011201/1063693495/15219419/42572177;27754598;30690500/56550701/97180062/330255656;1032295883;3510262;21536577/1032291804;75182651/3326467…	OAO96564;Q9SV87/CAB39788/CAB78158/AEE82870/AAM91615/NP_192773;AEE31580/OAP13427/AAG51291/Q9C878/NP_174598;OAP13445;AAF25976/Q9LPI7/AEE31527/ABL67723/NP_174554;NP_001323331/ANM61092/ANM61091/AEE36266/AEE36267/AEE36268/NP_974179/NP_974178/OAP18369/AAF68129/NP_178076/Q9MA17/NP_001319416;AAO22745;AEC10750/NP_182200/Q84WP6/AAV97804;OAP10209;AAC33506;OAP06131/AAM60909;CAB71898/NP_191750/Q9M274/AEE80278…	326.635;326.25;296.975;262.692;262.692;263.077;258.84;258.84;258.07;258.07;251.906;249.98;249.21;248.825;248.44;247.284;245.358;241.506;243.047;239.58	gi|1032282237|gb|OAO96564.1|NAC070 [Arabidopsis thaliana]	Arabidopsis thaliana	1.4e-110	IPR003441;noIPR;IPR033519;IPR003441;IPR036093	NAC domain;NAC domain;Protein BEARSKIN;NAC domain;NAC domain superfamily	PF02365 (PFAM);PTHR31989 (PANTHER);PTHR31989:SF18 (PANTHER);PS51005 (PROSITE_PROFILES);SSF101941 (SUPERFAMILY)	GO:0006355/GO:0003677;;;GO:0006355/GO:0003677;GO:0003677/GO:0006355
TraesCS2B01G343600.1	NAM (no apical meristem)-like protein	354	4.6e-95	0.6507	gi|15240252|ref|NP_200951.1|NAC domain containing protein 100 [Arabidopsis thaliana]/gi|75171471|sp|Q9FLJ2.1|NC100_ARATHRecName: Full=NAC domain-containing protein 100 Short=ANAC100 Short=AtNAC5/gi|9757865|dbj|BAB08499.1|NAM (no apical meristem)-like protein [Arabidopsis thaliana]/gi|15451128|gb|AAK96835.1|NAM (no apical meristem)-like protein [Arabidopsis thaliana]/gi|20148335|gb|AAM10058.1|NAM …	Arabidopsis thaliana/Arabidopsis thaliana/Arabidopsis thaliana/Arabidopsis thaliana/Arabidopsis thaliana/Arabidopsis thaliana/Arabidopsis thaliana;Arabidopsis thaliana;Arabidopsis thaliana/Arabidopsis thaliana/Arabidopsis thaliana/Arabidopsis thaliana/Arabidopsis thaliana/Arabidopsis thaliana/Arabidopsis thaliana;Arabidopsis thaliana/Arabidopsis thaliana/Arabidopsis thaliana;Arabidopsis thaliana;…	4.6E-95;9.8E-94;1.4E-91;2.5E-91;1.6E-86;3.2E-86;7.3E-86;3.4E-83;5.6E-82;2.3E-81;9.5E-80;8.7E-79;9.9E-77;1.5E-76;2.4E-76;5.4E-76;5.7E-75;1.1E-74;3.2E-73;3.2E-73	336;323;329;315;285;285;275;338;335;335;316;314;375;373;318;322;310;337;316;316	359;353;356;348;286;286;282;351;346;346;245;316;183;176;165;174;228;228;178;178	15451128/15240252/75171471/1032281263/20148335/9757865/332010085;21537315;9759589/30102618/30682048/1032279922/75171523/332003809/110736032;21593288/30682054/332003810;1032280616;15810577/20259575/15241819/9758337/332007071/75171213/31322199;21536866;13605595/75207262/19548079/1032290512/15229219/6223650/21537076/332640511;332005148/42573407;42567931/332005147/75171176/110736689/9758909/103227782…	NP_200951/BAB08499/AAM10058/AED97468/OAO95591/Q9FLJ2/AAK96835;AAM61656;Q9FLR3/AAP21227/OAO94250/NP_568182/BAE99988/AED91192/BAB11446;AED91193/NP_850789/AAM65237;OAO94944;Q9FKA0/AAL07176/NP_198777/BAB08893/AED94454/AAO41710/AAM14130;AAM61198;AAM61417/AAK32791/Q9SQQ6/AAF05864/AEE74032/NP_187056/AAL87404/OAP04839;NP_974800/AED92531;Q9FK44/BAB09485/BAF00308/NP_197328/AAO64133/AED92530/AAP04055/OAO921…	287.345;283.878;278.485;277.33;263.848;263.077;261.922;257.299;254.218;252.292;247.669;244.973;241.891;241.506;239.195;238.424;235.343;235.343;231.106;231.106	gi|332010085|gb|AED97468.1|NAC domain containing protein 100 [Arabidopsis thaliana]/gi|15451128|gb|AAK96835.1|NAM (no apical meristem)-like protein [Arabidopsis thaliana]/gi|1032281263|gb|OAO95591.1|NAC100 [Arabidopsis thaliana]/gi|75171471|sp|Q9FLJ2.1|NC100_ARATHRecName: Full=NAC domain-containing protein 100 Short=ANAC100 Short=AtNAC5/gi|9757865|dbj|BAB08499.1|NAM (no apical meristem)-like prot…	Arabidopsis thaliana	4.6e-95	IPR003441;noIPR;noIPR;IPR003441;IPR036093	NAC domain;NAC domain;NAC domain;NAC domain;NAC domain superfamily	PF02365 (PFAM);PTHR31744:SF12 (PANTHER);PTHR31744 (PANTHER);PS51005 (PROSITE_PROFILES);SSF101941 (SUPERFAMILY)	GO:0006355/GO:0003677;;;GO:0006355/GO:0003677;GO:0003677/GO:0006355
TraesCS2B01G353800.1	NAM (no apical meristem)-like protein	216	2.5e-11	0.4458	gi|15228570|ref|NP_189546.1|NAC domain containing protein 3 [Arabidopsis thaliana]/gi|75273669|sp|Q9LJW3.1|NAC59_ARATHRecName: Full=NAC domain-containing protein 59 Short=ANAC059 Short=AtNAC3 AltName: Full=Protein ORE1 SISTER1/gi|11994707|dbj|BAB02945.1|NAM (no apical meristem)-like protein [Arabidopsis thaliana]/gi|17065124|gb|AAL32716.1|Unknown protein [Arabidopsis thaliana]/gi|30984532|gb|AAP4…	Arabidopsis thaliana/Arabidopsis thaliana/Arabidopsis thaliana/Arabidopsis thaliana/Arabidopsis thaliana/Arabidopsis thaliana;Arabidopsis thaliana;Arabidopsis thaliana/Arabidopsis thaliana/Arabidopsis thaliana/Arabidopsis thaliana/Arabidopsis thaliana;Arabidopsis thaliana;Arabidopsis thaliana/Arabidopsis thaliana/Arabidopsis thaliana/Arabidopsis thaliana/Arabidopsis thaliana/Arabidopsis thaliana/…	2.5E-11;4.9E-11;2.0E-10;2.3E-10;8.5E-10;8.9E-10;1.1E-9;1.2E-9;1.3E-9;1.3E-9;1.4E-9;2.1E-9;2.3E-9;8.0E-9;1.0E-8;2.7E-8;2.8E-8;2.8E-8;3.0E-8;6.8E-8	318;322;316;316;285;275;315;323;329;336;285;373;375;174;171;457;317;457;317;314	167;169;168;168;172;172;172;172;172;172;171;171;171;141;146;140;146;140;146;142	17065124/15228570/11994707/332644006/75273669/30984532;1032288938;4337200/15224139/30682415/330252483/330252482;1032295073;15810577/20259575/15241819/9758337/332007071/75171213/31322199;21536866;21593288/30682054/332003810;21537315;9759589/30102618/30682048/1032279922/75171523/332003809/110736032;15451128/15240252/75171471/1032281263/20148335/9757865/332010085;1032280616;1032276451;75096907/10177…	AEE77527/AAP42729/BAB02945/Q9LJW3/AAL32716/NP_189546;OAP03265;NP_850054/AEC07577/AEC07576/NP_180019/AAD18114;OAP09399;Q9FKA0/AAL07176/NP_198777/BAB08893/AED94454/AAO41710/AAM14130;AAM61198;AED91193/NP_850789/AAM65237;AAM61656;Q9FLR3/AAP21227/OAO94250/NP_568182/BAE99988/AED91192/BAB11446;NP_200951/BAB08499/AAM10058/AED97468/OAO95591/Q9FLJ2/AAK96835;OAO94944;OAO90779;O04017/BAA19529/ABN04764/BAB107…	63.1586;62.3882;60.4622;60.4622;58.5362;58.151;58.151;58.151;58.151;58.151;57.7658;57.7658;57.7658;54.299;53.9138;54.6842;54.299;54.299;54.299;53.1434	gi|332644006|gb|AEE77527.1|NAC domain containing protein 3 [Arabidopsis thaliana]/gi|17065124|gb|AAL32716.1|Unknown protein [Arabidopsis thaliana]/gi|15228570|ref|NP_189546.1|NAC domain containing protein 3 [Arabidopsis thaliana]/gi|75273669|sp|Q9LJW3.1|NAC59_ARATHRecName: Full=NAC domain-containing protein 59 Short=ANAC059 Short=AtNAC3 AltName: Full=Protein ORE1 SISTER1/gi|30984532|gb|AAP42729.1…	Arabidopsis thaliana	2.5e-11	IPR003441;noIPR;noIPR;IPR003441;IPR036093	NAC domain;NAC domain;NAC domain;NAC domain;NAC domain superfamily	PF02365 (PFAM);PTHR31989:SF49 (PANTHER);PTHR31989 (PANTHER);PS51005 (PROSITE_PROFILES);SSF101941 (SUPERFAMILY)	GO:0006355/GO:0003677;;;GO:0006355/GO:0003677;GO:0003677/GO:0006355
TraesCS2B01G353900.1	NAM (no apical meristem)-like protein	194	1.8e-08	0.4253	gi|1032288938|gb|OAP03265.1|ORS1 [Arabidopsis thaliana];gi|15228570|ref|NP_189546.1|NAC domain containing protein 3 [Arabidopsis thaliana]/gi|75273669|sp|Q9LJW3.1|NAC59_ARATHRecName: Full=NAC domain-containing protein 59 Short=ANAC059 Short=AtNAC3 AltName: Full=Protein ORE1 SISTER1/gi|11994707|dbj|BAB02945.1|NAM (no apical meristem)-like protein [Arabidopsis thaliana]/gi|17065124|gb|AAL32716.1|Un…	Arabidopsis thaliana;Arabidopsis thaliana/Arabidopsis thaliana/Arabidopsis thaliana/Arabidopsis thaliana/Arabidopsis thaliana/Arabidopsis thaliana;Arabidopsis thaliana/Arabidopsis thaliana/Arabidopsis thaliana/Arabidopsis thaliana/Arabidopsis thaliana;Arabidopsis thaliana;Arabidopsis thaliana/Arabidopsis thaliana/Arabidopsis thaliana/Arabidopsis thaliana/Arabidopsis thaliana;Arabidopsis thaliana/…	1.8E-8;5.6E-8;1.1E-7;1.3E-7;1.8E-7;1.9E-7;2.4E-7;2.7E-7;2.8E-7;2.9E-7;3.0E-7;3.0E-7;3.9E-7;4.2E-7;4.3E-7;4.3E-7;6.6E-7;6.6E-7;8.1E-7;8.2E-7	322;318;359;345;359;343;285;457;285;457;334;275;323;336;306;337;329;315;269;362	185;184;140;140;140;141;139;137;139;137;143;139;168;168;171;134;168;168;171;140	1032288938;17065124/15228570/11994707/332644006/75273669/30984532;145334985/225897860/1032304405/332189284/257051037;3258573;29029082/332640512/30679026/110743057/75148193;332640513/186509742/6223651;1032280616;332656640/7268198/15234225/75181714/110738499;15810577/20259575/15241819/9758337/332007071/75171213/31322199;1032284720;12323982/6554477/1032298014/32452837/332197718/15223043/75198592;215…	OAP03265;AEE77527/AAP42729/BAB02945/Q9LJW3/AAL32716/NP_189546;O81913/AEE27405/BAH30262/OAP18730/NP_171726;AAC24383;AEE74033/NP_187057/AAO64920/BAE99421/Q84TD6;NP_001118568/AAF05865/AEE74034;OAO94944;CAB77725/AEE82040/NP_192064/BAF01175/Q9M126;Q9FKA0/AAL07176/NP_198777/BAB08893/AED94454/AAO41710/AAM14130;OAO99047;NP_177768/OAP12339/AAP82630/Q9S851/AEE35839/AAF16659/AAG51953;AAM61198;AAM61656;NP_20…	54.299;52.7582;51.9878;51.9878;51.6026;51.2174;50.8322;51.2174;50.8322;50.8322;50.8322;50.447;50.447;50.447;50.0618;50.447;49.6766;49.6766;49.2914;49.6766	gi|1032288938|gb|OAP03265.1|ORS1 [Arabidopsis thaliana]	Arabidopsis thaliana	1.8e-08	IPR003441;noIPR;noIPR;IPR003441;IPR036093	NAC domain;NAC domain;NAC domain;NAC domain;NAC domain superfamily	PF02365 (PFAM);PTHR31989:SF49 (PANTHER);PTHR31989 (PANTHER);PS51005 (PROSITE_PROFILES);SSF101941 (SUPERFAMILY)	GO:0006355/GO:0003677;;;GO:0006355/GO:0003677;GO:0003677/GO:0006355
TraesCS2B01G355300.2	NAC domain containing protein 85	405	6.6e-56	0.6074	gi|12321499|gb|AAG50802.1|AC079281_4hypothetical protein [Arabidopsis thaliana];gi|30689293|ref|NP_564238.2|NAC (No Apical Meristem) domain transcriptional regulator superfamily protein [Arabidopsis thaliana]/gi|75127181|sp|Q6NQK2.1|NAC8_ARATHRecName: Full=SUPPRESSOR OF GAMMA RESPONSE 1 AltName: Full=NAC domain-containing protein 8 Short=ANAC008 AltName: Full=Protein SOG1 AltName: Full=SUPPRESSOR…	Arabidopsis thaliana;Arabidopsis thaliana/Arabidopsis thaliana/Arabidopsis thaliana/Arabidopsis thaliana/Arabidopsis thaliana/Arabidopsis thaliana/Arabidopsis thaliana;Arabidopsis thaliana;Arabidopsis thaliana;Arabidopsis thaliana;Arabidopsis thaliana;Arabidopsis thaliana/Arabidopsis thaliana;Arabidopsis thaliana/Arabidopsis thaliana;Arabidopsis thaliana/Arabidopsis thaliana;Arabidopsis thaliana/…	6.6E-56;1.1E-54;1.7E-54;2.5E-53;5.2E-53;6.1E-53;7.1E-53;1.0E-52;1.1E-52;1.5E-52;1.6E-52;1.8E-52;4.0E-52;6.1E-52;2.5E-49;3.2E-49;4.0E-49;5.3E-49;8.3E-49;1.8E-47	276;449;455;437;385;383;497;402;414;386;438;438;305;498;281;347;350;380;361;370	230;268;268;202;205;205;202;216;205;216;203;203;199;203;225;225;225;225;225;212	12321499;110736587/75127181/332192523/30689293/34222068/62319881/1032304008;12320749;1032285117;1032280719;1032280718;1063725668/1039018794;1039019156/1063741644;1039019157/1063741642;332009406/10176766/15241889;1032285118;1063725670/1039018793;75318376/2842493/7269704/15235314/67633762/332660095/1032286473;15233497/7269821/75181455/332660205;1039019454/1063731852;1039019456/1063731848;15241416/7…	AAG50802;AEE30644/Q6NQK2/NP_564238/BAD93935/OAP18333/AAQ62870/BAF00259;AAG50527;OAO99444;OAO95047;OAO95046;NP_001329814/ANM68032;NP_001330095/ANM68331;NP_001330096/ANM68332;BAB09880/NP_200473/AED96789;OAO99445;NP_001329813/ANM68031;AAY78805/O49459/AEE85495/NP_194579/CAB79652/OAP00801/CAA16890;Q9M0F8/AEE85605/NP_194652/CAB79681;ANM68606/NP_001330342;ANM68608/NP_001330344;AED92040/CAB87788/NP_19695…	186.808;188.348;187.963;184.496;182.185;182.185;184.882;182.185;182.185;181.03;182.57;182.185;177.563;182.185;169.474;171.4;171.014;171.785;170.629;167.162	gi|12321499|gb|AAG50802.1|AC079281_4hypothetical protein [Arabidopsis thaliana]	Arabidopsis thaliana	6.6e-56	IPR003441;noIPR;noIPR;IPR003441;IPR036093	NAC domain;NAC domain;NAC domain;NAC domain;NAC domain superfamily	PF02365 (PFAM);PTHR31079:SF2 (PANTHER);PTHR31079 (PANTHER);PS51005 (PROSITE_PROFILES);SSF101941 (SUPERFAMILY)	GO:0006355/GO:0003677;;;GO:0006355/GO:0003677;GO:0003677/GO:0006355
TraesCS2B01G355400.1	NAC domain containing protein 85	369	1.5e-68	0.6555	gi|30689293|ref|NP_564238.2|NAC (No Apical Meristem) domain transcriptional regulator superfamily protein [Arabidopsis thaliana]/gi|75127181|sp|Q6NQK2.1|NAC8_ARATHRecName: Full=SUPPRESSOR OF GAMMA RESPONSE 1 AltName: Full=NAC domain-containing protein 8 Short=ANAC008 AltName: Full=Protein SOG1 AltName: Full=SUPPRESSOR OF GAMMA RADIATION 1/gi|34222068|gb|AAQ62870.1|At1g25580 [Arabidopsis thaliana]…	Arabidopsis thaliana/Arabidopsis thaliana/Arabidopsis thaliana/Arabidopsis thaliana/Arabidopsis thaliana/Arabidopsis thaliana/Arabidopsis thaliana;Arabidopsis thaliana;Arabidopsis thaliana;Arabidopsis thaliana;Arabidopsis thaliana;Arabidopsis thaliana/Arabidopsis thaliana;Arabidopsis thaliana/Arabidopsis thaliana/Arabidopsis thaliana/Arabidopsis thaliana;Arabidopsis thaliana/Arabidopsis thaliana;…	1.5E-68;1.6E-68;2.4E-67;1.5E-64;1.6E-64;1.8E-64;3.2E-64;3.6E-64;3.6E-64;2.4E-62;2.5E-62;4.9E-62;5.2E-62;5.4E-62;8.6E-62;9.5E-62;1.1E-61;1.7E-61;1.8E-61;2.2E-61	449;455;276;438;437;438;498;497;305;383;385;402;350;414;281;361;386;380;347;370	258;263;218;207;207;207;207;207;200;207;207;207;254;207;249;222;207;217;249;221	110736587/75127181/332192523/30689293/34222068/62319881/1032304008;12320749;12321499;1032285118;1032285117;1063725670/1039018793;15233497/7269821/75181455/332660205;1063725668/1039018794;75318376/2842493/7269704/15235314/67633762/332660095/1032286473;1032280718;1032280719;1039019156/1063741644;15241416/7573474/332004657;1039019157/1063741642;1039019454/1063731852;1039019455/1063731850;332009406/1…	AEE30644/Q6NQK2/NP_564238/BAD93935/OAP18333/AAQ62870/BAF00259;AAG50527;AAG50802;OAO99445;OAO99444;NP_001329813/ANM68031;Q9M0F8/AEE85605/NP_194652/CAB79681;NP_001329814/ANM68032;AAY78805/O49459/AEE85495/NP_194579/CAB79652/OAP00801/CAA16890;OAO95046;OAO95047;NP_001330095/ANM68331;AED92040/CAB87788/NP_196953;NP_001330096/ANM68332;ANM68606/NP_001330342;ANM68607/NP_001330343;BAB09880/NP_200473/AED9678…	223.787;223.787;214.927;213.001;212.616;212.616;213.772;213.386;207.994;205.682;205.682;205.297;203.756;205.682;201.06;203.371;203.756;203.371;202.216;202.601	gi|110736587|dbj|BAF00259.1|hypothetical protein [Arabidopsis thaliana]/gi|1032304008|gb|OAP18333.1|SOG1 [Arabidopsis thaliana]/gi|75127181|sp|Q6NQK2.1|NAC8_ARATHRecName: Full=SUPPRESSOR OF GAMMA RESPONSE 1 AltName: Full=NAC domain-containing protein 8 Short=ANAC008 AltName: Full=Protein SOG1 AltName: Full=SUPPRESSOR OF GAMMA RADIATION 1/gi|332192523|gb|AEE30644.1|NAC (No Apical Meristem) domain …	Arabidopsis thaliana	1.5e-68	IPR003441;noIPR;noIPR;IPR003441;IPR036093	NAC domain;NAC domain;NAC domain;NAC domain;NAC domain superfamily	PF02365 (PFAM);PTHR31079 (PANTHER);PTHR31079:SF2 (PANTHER);PS51005 (PROSITE_PROFILES);SSF101941 (SUPERFAMILY)	GO:0006355/GO:0003677;;;GO:0006355/GO:0003677;GO:0003677/GO:0006355
TraesCS2B01G355500.1	NAC domain containing protein 75	392	1e-69	0.661	gi|30689293|ref|NP_564238.2|NAC (No Apical Meristem) domain transcriptional regulator superfamily protein [Arabidopsis thaliana]/gi|75127181|sp|Q6NQK2.1|NAC8_ARATHRecName: Full=SUPPRESSOR OF GAMMA RESPONSE 1 AltName: Full=NAC domain-containing protein 8 Short=ANAC008 AltName: Full=Protein SOG1 AltName: Full=SUPPRESSOR OF GAMMA RADIATION 1/gi|34222068|gb|AAQ62870.1|At1g25580 [Arabidopsis thaliana]…	Arabidopsis thaliana/Arabidopsis thaliana/Arabidopsis thaliana/Arabidopsis thaliana/Arabidopsis thaliana/Arabidopsis thaliana/Arabidopsis thaliana;Arabidopsis thaliana;Arabidopsis thaliana;Arabidopsis thaliana/Arabidopsis thaliana;Arabidopsis thaliana;Arabidopsis thaliana;Arabidopsis thaliana/Arabidopsis thaliana/Arabidopsis thaliana/Arabidopsis thaliana/Arabidopsis thaliana/Arabidopsis thaliana/…	1.0E-69;1.3E-69;2.4E-67;1.4E-64;1.4E-64;1.4E-64;2.8E-64;3.9E-64;4.6E-64;2.7E-63;3.2E-63;5.2E-63;5.7E-63;1.1E-62;4.5E-62;4.9E-62;5.0E-62;5.2E-62;5.8E-62;8.3E-62	449;455;276;438;438;437;305;497;498;385;383;414;402;386;370;366;350;380;366;281	219;224;184;205;205;205;208;205;205;211;211;211;211;211;225;225;222;223;225;217	110736587/75127181/332192523/30689293/34222068/62319881/1032304008;12320749;12321499;1063725670/1039018793;1032285118;1032285117;75318376/2842493/7269704/15235314/67633762/332660095/1032286473;1063725668/1039018794;15233497/7269821/75181455/332660205;1032280719;1032280718;1039019157/1063741642;1039019156/1063741644;332009406/10176766/15241889;6016718;1039015882/1063708570;15241416/7573474/3320046…	AEE30644/Q6NQK2/NP_564238/BAD93935/OAP18333/AAQ62870/BAF00259;AAG50527;AAG50802;NP_001329813/ANM68031;OAO99445;OAO99444;AAY78805/O49459/AEE85495/NP_194579/CAB79652/OAP00801/CAA16890;NP_001329814/ANM68032;Q9M0F8/AEE85605/NP_194652/CAB79681;OAO95047;OAO95046;NP_001330096/ANM68332;NP_001330095/ANM68331;BAB09880/NP_200473/AED96789;AAF01544;NP_001319443/AEE73694;AED92040/CAB87788/NP_196953;OAO90515;OA…	227.254;227.254;215.698;213.772;213.772;213.772;208.764;214.157;214.157;208.764;208.764;208.764;208.379;207.223;205.297;204.912;204.527;205.297;204.912;201.83	gi|110736587|dbj|BAF00259.1|hypothetical protein [Arabidopsis thaliana]/gi|1032304008|gb|OAP18333.1|SOG1 [Arabidopsis thaliana]/gi|75127181|sp|Q6NQK2.1|NAC8_ARATHRecName: Full=SUPPRESSOR OF GAMMA RESPONSE 1 AltName: Full=NAC domain-containing protein 8 Short=ANAC008 AltName: Full=Protein SOG1 AltName: Full=SUPPRESSOR OF GAMMA RADIATION 1/gi|332192523|gb|AEE30644.1|NAC (No Apical Meristem) domain …	Arabidopsis thaliana	1e-69	IPR003441;noIPR;noIPR;IPR003441;IPR036093	NAC domain;NAC domain;NAC domain;NAC domain;NAC domain superfamily	PF02365 (PFAM);PTHR31079:SF2 (PANTHER);PTHR31079 (PANTHER);PS51005 (PROSITE_PROFILES);SSF101941 (SUPERFAMILY)	GO:0006355/GO:0003677;;;GO:0006355/GO:0003677;GO:0003677/GO:0006355
TraesCS2B01G355600.1	NAC domain containing protein 85	375	2.7e-71	0.6293	gi|12321499|gb|AAG50802.1|AC079281_4hypothetical protein [Arabidopsis thaliana];gi|30689293|ref|NP_564238.2|NAC (No Apical Meristem) domain transcriptional regulator superfamily protein [Arabidopsis thaliana]/gi|75127181|sp|Q6NQK2.1|NAC8_ARATHRecName: Full=SUPPRESSOR OF GAMMA RESPONSE 1 AltName: Full=NAC domain-containing protein 8 Short=ANAC008 AltName: Full=Protein SOG1 AltName: Full=SUPPRESSOR…	Arabidopsis thaliana;Arabidopsis thaliana/Arabidopsis thaliana/Arabidopsis thaliana/Arabidopsis thaliana/Arabidopsis thaliana/Arabidopsis thaliana/Arabidopsis thaliana;Arabidopsis thaliana;Arabidopsis thaliana/Arabidopsis thaliana;Arabidopsis thaliana/Arabidopsis thaliana;Arabidopsis thaliana/Arabidopsis thaliana/Arabidopsis thaliana/Arabidopsis thaliana/Arabidopsis thaliana/Arabidopsis thaliana/…	2.7E-71;8.9E-70;1.2E-69;4.7E-60;1.2E-59;1.9E-59;1.5E-58;2.4E-58;4.1E-58;4.1E-58;4.7E-58;5.6E-58;1.7E-57;2.4E-57;6.5E-56;9.2E-56;1.3E-55;1.3E-55;1.4E-55;1.5E-55	276;449;455;281;347;305;380;350;438;361;438;437;498;497;383;385;402;414;386;314	223;223;223;266;266;200;272;266;215;266;215;215;215;215;191;191;191;191;191;195	12321499;110736587/75127181/332192523/30689293/34222068/62319881/1032304008;12320749;1039019454/1063731852;1039019456/1063731848;75318376/2842493/7269704/15235314/67633762/332660095/1032286473;1032276187;15241416/7573474/332004657;1032285118;1039019455/1063731850;1063725670/1039018793;1032285117;15233497/7269821/75181455/332660205;1063725668/1039018794;1032280718;1032280719;1039019156/1063741644;…	AAG50802;AEE30644/Q6NQK2/NP_564238/BAD93935/OAP18333/AAQ62870/BAF00259;AAG50527;ANM68606/NP_001330342;ANM68608/NP_001330344;AAY78805/O49459/AEE85495/NP_194579/CAB79652/OAP00801/CAA16890;OAO90515;AED92040/CAB87788/NP_196953;OAO99445;ANM68607/NP_001330343;NP_001329813/ANM68031;OAO99444;Q9M0F8/AEE85605/NP_194652/CAB79681;NP_001329814/ANM68032;OAO95046;OAO95047;NP_001330095/ANM68331;NP_001330096/ANM6…	225.328;226.868;226.868;196.438;197.593;195.667;195.667;194.512;196.052;194.126;196.052;196.052;196.052;195.667;189.119;188.734;188.734;189.119;188.348;186.037	gi|12321499|gb|AAG50802.1|AC079281_4hypothetical protein [Arabidopsis thaliana]	Arabidopsis thaliana	2.7e-71	IPR003441;noIPR;noIPR;IPR003441;IPR036093	NAC domain;NAC domain;NAC domain;NAC domain;NAC domain superfamily	PF02365 (PFAM);PTHR31079 (PANTHER);PTHR31079:SF2 (PANTHER);PS51005 (PROSITE_PROFILES);SSF101941 (SUPERFAMILY)	GO:0006355/GO:0003677;;;GO:0006355/GO:0003677;GO:0003677/GO:0006355
TraesCS2B01G355700.1	NAC domain containing protein 85	248	3.4e-59	0.626	gi|12321499|gb|AAG50802.1|AC079281_4hypothetical protein [Arabidopsis thaliana];gi|30689293|ref|NP_564238.2|NAC (No Apical Meristem) domain transcriptional regulator superfamily protein [Arabidopsis thaliana]/gi|75127181|sp|Q6NQK2.1|NAC8_ARATHRecName: Full=SUPPRESSOR OF GAMMA RESPONSE 1 AltName: Full=NAC domain-containing protein 8 Short=ANAC008 AltName: Full=Protein SOG1 AltName: Full=SUPPRESSOR…	Arabidopsis thaliana;Arabidopsis thaliana/Arabidopsis thaliana/Arabidopsis thaliana/Arabidopsis thaliana/Arabidopsis thaliana/Arabidopsis thaliana/Arabidopsis thaliana;Arabidopsis thaliana;Arabidopsis thaliana/Arabidopsis thaliana;Arabidopsis thaliana;Arabidopsis thaliana;Arabidopsis thaliana/Arabidopsis thaliana/Arabidopsis thaliana/Arabidopsis thaliana;Arabidopsis thaliana/Arabidopsis thaliana;…	3.4E-59;2.6E-57;3.5E-57;5.7E-53;7.1E-53;9.5E-53;3.0E-52;5.1E-52;8.1E-52;6.4E-51;1.3E-49;1.5E-49;1.5E-49;1.6E-49;1.7E-49;1.9E-49;1.9E-49;2.3E-49;2.5E-49;2.8E-49	276;449;455;438;438;437;498;497;281;347;380;383;366;385;366;370;350;361;402;386	167;167;167;202;202;202;202;202;206;206;206;178;206;178;206;206;206;206;178;178	12321499;110736587/75127181/332192523/30689293/34222068/62319881/1032304008;12320749;1063725670/1039018793;1032285118;1032285117;15233497/7269821/75181455/332660205;1063725668/1039018794;1039019454/1063731852;1039019456/1063731848;1032276187;1032280718;1039015882/1063708570;1032280719;1032289314;6016718;15241416/7573474/332004657;1039019455/1063731850;1039019156/1063741644;332009406/10176766/1524…	AAG50802;AEE30644/Q6NQK2/NP_564238/BAD93935/OAP18333/AAQ62870/BAF00259;AAG50527;NP_001329813/ANM68031;OAO99445;OAO99444;Q9M0F8/AEE85605/NP_194652/CAB79681;NP_001329814/ANM68032;ANM68606/NP_001330342;ANM68608/NP_001330344;OAO90515;OAO95046;NP_001319443/AEE73694;OAO95047;OAP03641;AAF01544;AED92040/CAB87788/NP_196953;ANM68607/NP_001330343;NP_001330095/ANM68331;BAB09880/NP_200473/AED96789	189.889;189.889;189.889;178.333;177.948;177.563;177.948;177.178;171.014;170.629;168.318;167.933;167.548;167.933;167.548;167.548;166.777;167.162;167.933;167.548	gi|12321499|gb|AAG50802.1|AC079281_4hypothetical protein [Arabidopsis thaliana]	Arabidopsis thaliana	3.4e-59	IPR003441;noIPR;noIPR;IPR003441;IPR036093	NAC domain;NAC domain;NAC domain;NAC domain;NAC domain superfamily	PF02365 (PFAM);PTHR31079 (PANTHER);PTHR31079:SF2 (PANTHER);PS51005 (PROSITE_PROFILES);SSF101941 (SUPERFAMILY)	GO:0006355/GO:0003677;;;GO:0006355/GO:0003677;GO:0003677/GO:0006355
TraesCS2B01G359200.1	NAC domain containing protein 80	204	0.00015	0.4015	gi|1032289613|gb|OAP03940.1|hypothetical protein AXX17_AT3G12980 [Arabidopsis thaliana];gi|30682054|ref|NP_850789.1|NAC domain containing protein 80 [Arabidopsis thaliana]/gi|21593288|gb|AAM65237.1|NAM (no apical meristem)-like protein [Arabidopsis thaliana]/gi|332003810|gb|AED91193.1|NAC domain containing protein 80 [Arabidopsis thaliana];gi|30682048|ref|NP_568182.2|NAC domain containing protein…	Arabidopsis thaliana;Arabidopsis thaliana/Arabidopsis thaliana/Arabidopsis thaliana;Arabidopsis thaliana/Arabidopsis thaliana/Arabidopsis thaliana/Arabidopsis thaliana/Arabidopsis thaliana/Arabidopsis thaliana/Arabidopsis thaliana;Arabidopsis thaliana;Arabidopsis thaliana/Arabidopsis thaliana/Arabidopsis thaliana/Arabidopsis thaliana/Arabidopsis thaliana;Arabidopsis thaliana/Arabidopsis thaliana;…	1.5E-4;1.7E-4;1.8E-4;1.8E-4;1.8E-4;2.1E-4;3.0E-4;4.2E-4;4.4E-4;4.6E-4;4.8E-4;5.2E-4;5.3E-4;5.4E-4	337;315;329;457;457;156;318;194;206;285;206;275;322;285	178;166;166;135;135;149;179;149;149;163;149;163;134;134	1032289613;21593288/30682054/332003810;9759589/30102618/30682048/1032279922/75171523/332003809/110736032;1032284720;332656640/7268198/15234225/75181714/110738499;1063731739/1039019376;17065124/15228570/11994707/332644006/75273669/30984532;21536486;1032276935;1032280616;30023658/332004589/18417264/10177666/20466338;21536866;1032288938;15810577/20259575/15241819/9758337/332007071/75171213/31322199	OAP03940;AED91193/NP_850789/AAM65237;Q9FLR3/AAP21227/OAO94250/NP_568182/BAE99988/AED91192/BAB11446;OAO99047;CAB77725/AEE82040/NP_192064/BAF01175/Q9M126;NP_001330279/ANM68533;AEE77527/AAP42729/BAB02945/Q9LJW3/AAL32716/NP_189546;AAM60818;OAO91263;OAO94944;NP_568292/AAM20486/AAP13362/AED91972/BAB11128;AAM61198;OAP03265;Q9FKA0/AAL07176/NP_198777/BAB08893/AED94454/AAO41710/AAM14130	43.1282;42.743;42.743;42.743;42.743;41.5874;41.9726;41.2022;41.2022;41.5874;40.817;41.2022;41.2022;41.2022	gi|1032289613|gb|OAP03940.1|hypothetical protein AXX17_AT3G12980 [Arabidopsis thaliana]	Arabidopsis thaliana	0.00015	IPR003441;noIPR;noIPR;IPR003441;IPR036093	NAC domain;NAC domain;NAC domain;NAC domain;NAC domain superfamily	PF02365 (PFAM);PTHR31989:SF49 (PANTHER);PTHR31989 (PANTHER);PS51005 (PROSITE_PROFILES);SSF101941 (SUPERFAMILY)	GO:0006355/GO:0003677;;;GO:0006355/GO:0003677;GO:0003677/GO:0006355
TraesCS2B01G375000.1	NAC (No Apical Meristem) domain transcriptional regulator superfamily protein	223	2e-09	0.4068	gi|15223043|ref|NP_177768.1|NAC (No Apical Meristem) domain transcriptional regulator superfamily protein [Arabidopsis thaliana]/gi|75198592|sp|Q9S851.1|NAC31_ARATHRecName: Full=Protein CUP-SHAPED COTYLEDON 3 AltName: Full=NAC domain-containing protein 31 Short=ANAC031 AltName: Full=NAC domain-containing protein CUC3/gi|6554477|gb|AAF16659.1|AC012394_8unknown protein 31626-33432 [Arabidopsis thal…	Arabidopsis thaliana/Arabidopsis thaliana/Arabidopsis thaliana/Arabidopsis thaliana/Arabidopsis thaliana/Arabidopsis thaliana/Arabidopsis thaliana;Arabidopsis thaliana/Arabidopsis thaliana/Arabidopsis thaliana/Arabidopsis thaliana/Arabidopsis thaliana/Arabidopsis thaliana;Arabidopsis thaliana;Arabidopsis thaliana/Arabidopsis thaliana/Arabidopsis thaliana/Arabidopsis thaliana/Arabidopsis thaliana/…	2.0E-9;4.0E-9;5.4E-9;8.6E-8;8.7E-8;8.8E-8;8.9E-8;9.8E-8;1.4E-7;1.5E-7;1.7E-7;2.3E-7;2.6E-7;3.2E-7;3.2E-7;3.4E-7;5.1E-7;5.5E-7;1.3E-6;1.8E-6	334;318;322;336;285;323;285;275;335;347;335;373;375;315;329;322;316;314;371;316	143;168;170;171;170;171;142;142;199;132;199;179;179;171;171;142;174;174;146;173	12323982/6554477/1032298014/32452837/332197718/15223043/75198592;17065124/15228570/11994707/332644006/75273669/30984532;1032288938;15451128/15240252/75171471/1032281263/20148335/9757865/332010085;1032280616;21537315;15810577/20259575/15241819/9758337/332007071/75171213/31322199;21536866;332005148/42573407;3249075/15219039/332195552/124301174;42567931/332005147/75171176/110736689/9758909/103227782…	NP_177768/OAP12339/AAP82630/Q9S851/AEE35839/AAF16659/AAG51953;AEE77527/AAP42729/BAB02945/Q9LJW3/AAL32716/NP_189546;OAP03265;NP_200951/BAB08499/AAM10058/AED97468/OAO95591/Q9FLJ2/AAK96835;OAO94944;AAM61656;Q9FKA0/AAL07176/NP_198777/BAB08893/AED94454/AAO41710/AAM14130;AAM61198;NP_974800/AED92531;AAC24059/ABN04839/NP_176234/AEE33673;Q9FK44/BAB09485/BAF00308/NP_197328/AAO64133/AED92530/AAP04055/OAO921…	57.7658;56.9954;56.6102;53.1434;52.7582;52.7582;52.7582;52.373;52.373;52.373;51.9878;51.6026;51.6026;51.2174;51.2174;51.2174;50.447;50.447;49.6766;48.9062	gi|15223043|ref|NP_177768.1|NAC (No Apical Meristem) domain transcriptional regulator superfamily protein [Arabidopsis thaliana]/gi|75198592|sp|Q9S851.1|NAC31_ARATHRecName: Full=Protein CUP-SHAPED COTYLEDON 3 AltName: Full=NAC domain-containing protein 31 Short=ANAC031 AltName: Full=NAC domain-containing protein CUC3/gi|12323982|gb|AAG51953.1|AC015450_14unknown protein 10137-8331 [Arabidopsis tha…	Arabidopsis thaliana	2e-09	IPR003441;noIPR;noIPR;IPR003441;IPR036093	NAC domain;NAC domain;NAC domain;NAC domain;NAC domain superfamily	PF02365 (PFAM);PTHR31989:SF49 (PANTHER);PTHR31989 (PANTHER);PS51005 (PROSITE_PROFILES);SSF101941 (SUPERFAMILY)	GO:0006355/GO:0003677;;;GO:0006355/GO:0003677;GO:0003677/GO:0006355
TraesCS2B01G376900.1	NAC domain containing protein 75	214	2.2e-48	0.6485	gi|15235314|ref|NP_194579.1|NAC domain containing protein 73 [Arabidopsis thaliana]/gi|75318376|sp|O49459.1|NAC73_ARATHRecName: Full=NAC domain-containing protein 73 Short=ANAC073 AltName: Full=Protein SECONDARY WALL-ASSOCIATED NAC DOMAIN PROTEIN 2/gi|2842493|emb|CAA16890.1|predicted protein [Arabidopsis thaliana]/gi|7269704|emb|CAB79652.1|predicted protein [Arabidopsis thaliana]/gi|67633762|gb|A…	Arabidopsis thaliana/Arabidopsis thaliana/Arabidopsis thaliana/Arabidopsis thaliana/Arabidopsis thaliana/Arabidopsis thaliana/Arabidopsis thaliana;Arabidopsis thaliana;Arabidopsis thaliana/Arabidopsis thaliana;Arabidopsis thaliana;Arabidopsis thaliana/Arabidopsis thaliana/Arabidopsis thaliana/Arabidopsis thaliana;Arabidopsis thaliana/Arabidopsis thaliana;Arabidopsis thaliana;Arabidopsis thaliana;…	2.2E-48;1.6E-46;1.7E-46;1.7E-46;5.2E-46;5.4E-46;1.6E-45;7.4E-45;8.0E-45;8.8E-45;1.7E-44;1.9E-44;2.9E-44;3.2E-44;4.0E-44;4.5E-36;2.1E-34;2.2E-34;7.1E-31;9.7E-31	305;438;438;437;498;497;252;314;314;314;383;385;386;402;414;276;455;449;281;347	158;165;165;165;165;165;157;157;157;157;168;168;168;168;168;161;161;161;174;166	75318376/2842493/7269704/15235314/67633762/332660095/1032286473;1032285118;1063725670/1039018793;1032285117;15233497/7269821/75181455/332660205;1063725668/1039018794;6560767;1032300555;332192859/803374873/18396807;21554371;1032280718;1032280719;332009406/10176766/15241889;1039019156/1063741644;1039019157/1063741642;12321499;12320749;110736587/75127181/332192523/30689293/34222068/62319881/10323040…	AAY78805/O49459/AEE85495/NP_194579/CAB79652/OAP00801/CAA16890;OAO99445;NP_001329813/ANM68031;OAO99444;Q9M0F8/AEE85605/NP_194652/CAB79681;NP_001329814/ANM68032;AAF16767;OAP14880;NP_564309/F4HY61/AEE30980;AAM63478;OAO95046;OAO95047;BAB09880/NP_200473/AED96789;NP_001330095/ANM68331;NP_001330096/ANM68332;AAG50802;AAG50527;AEE30644/Q6NQK2/NP_564238/BAD93935/OAP18333/AAQ62870/BAF00259;ANM68606/NP_00133…	161.77;160.229;160.229;160.229;159.844;159.844;152.525;152.91;152.525;152.525;153.68;153.68;152.91;153.295;153.295;129.028;128.257;128.257;115.546;116.701	gi|7269704|emb|CAB79652.1|predicted protein [Arabidopsis thaliana]/gi|1032286473|gb|OAP00801.1|SND2 [Arabidopsis thaliana]/gi|2842493|emb|CAA16890.1|predicted protein [Arabidopsis thaliana]/gi|332660095|gb|AEE85495.1|NAC domain containing protein 73 [Arabidopsis thaliana]/gi|15235314|ref|NP_194579.1|NAC domain containing protein 73 [Arabidopsis thaliana]/gi|75318376|sp|O49459.1|NAC73_ARATHRecName…	Arabidopsis thaliana	2.2e-48	IPR003441;noIPR;IPR003441;IPR036093	NAC domain;NAC domain;NAC domain;NAC domain superfamily	PF02365 (PFAM);PTHR31079 (PANTHER);PS51005 (PROSITE_PROFILES);SSF101941 (SUPERFAMILY)	GO:0006355/GO:0003677;;GO:0006355/GO:0003677;GO:0003677/GO:0006355
TraesCS2B01G381700.1	NAC domain containing protein 23	372	3.2e-07	0.382	gi|15219039|ref|NP_176234.1|NAC domain containing protein 23 [Arabidopsis thaliana]/gi|3249075|gb|AAC24059.1|Contains similarity to no-apical-meristem (NAM) protein gb|X92205 from Petunia hybrida [Arabidopsis thaliana]/gi|124301174|gb|ABN04839.1|At1g60280 [Arabidopsis thaliana]/gi|332195552|gb|AEE33673.1|NAC domain containing protein 23 [Arabidopsis thaliana];gi|1032297659|gb|OAP11984.1|NAC023 [A…	Arabidopsis thaliana/Arabidopsis thaliana/Arabidopsis thaliana/Arabidopsis thaliana;Arabidopsis thaliana;Arabidopsis thaliana	3.2E-7;3.3E-7;2.8E-5	347;714;321	312;312;190	3249075/15219039/332195552/124301174;1032297659;225898723	AAC24059/ABN04839/NP_176234/AEE33673;OAP11984;BAH30492	53.1434;53.5286;46.9802	gi|332195552|gb|AEE33673.1|NAC domain containing protein 23 [Arabidopsis thaliana]/gi|15219039|ref|NP_176234.1|NAC domain containing protein 23 [Arabidopsis thaliana]/gi|3249075|gb|AAC24059.1|Contains similarity to no-apical-meristem (NAM) protein gb|X92205 from Petunia hybrida [Arabidopsis thaliana]/gi|124301174|gb|ABN04839.1|At1g60280 [Arabidopsis thaliana]	Arabidopsis thaliana	3.2e-07	IPR003441;noIPR;noIPR;noIPR;noIPR;noIPR;IPR003441;IPR003441;IPR036093;IPR036093	NAC domain;NAC domain;NAC domain;NAC domain;NAC domain;NAC domain;NAC domain;NAC domain;NAC domain superfamily;NAC domain superfamily	PF02365 (PFAM);PTHR31989:SF34 (PANTHER);PTHR31989 (PANTHER);PTHR31989 (PANTHER);PTHR31989:SF34 (PANTHER);PTHR31989 (PANTHER);PS51005 (PROSITE_PROFILES);PS51005 (PROSITE_PROFILES);SSF101941 (SUPERFAMILY);SSF101941 (SUPERFAMILY)	GO:0006355/GO:0003677;;;;;;GO:0006355/GO:0003677;GO:0006355/GO:0003677;GO:0003677/GO:0006355;GO:0003677/GO:0006355
TraesCS2B01G399700.1	NAC (No Apical Meristem) domain transcriptional regulator superfamily protein	307	1.1e-73	0.6379	gi|18417214|ref|NP_567811.1|NAC domain containing protein 74 [Arabidopsis thaliana]/gi|27311713|gb|AAO00822.1|NAM / CUC2 -like protein [Arabidopsis thaliana]/gi|30984582|gb|AAP42754.1|At4g28530 [Arabidopsis thaliana]/gi|332660101|gb|AEE85501.1|NAC domain containing protein 74 [Arabidopsis thaliana]/gi|1032282448|gb|OAO96775.1|NAC074 [Arabidopsis thaliana];gi|21593065|gb|AAM65014.1|NAM / CUC2-like…	Arabidopsis thaliana/Arabidopsis thaliana/Arabidopsis thaliana/Arabidopsis thaliana/Arabidopsis thaliana;Arabidopsis thaliana;Arabidopsis thaliana/Arabidopsis thaliana/Arabidopsis thaliana/Arabidopsis thaliana/Arabidopsis thaliana/Arabidopsis thaliana;Arabidopsis thaliana/Arabidopsis thaliana/Arabidopsis thaliana/Arabidopsis thaliana/Arabidopsis thaliana;Arabidopsis thaliana;Arabidopsis thaliana;…	1.1E-73;9.2E-72;4.0E-59;5.5E-59;5.6E-59;6.1E-59;7.2E-58;9.9E-58;1.2E-57;3.7E-57;4.7E-57;1.8E-56;1.9E-56;3.7E-56;4.8E-56;6.4E-56;6.6E-56;8.5E-56;2.8E-55;1.7E-54	352;352;310;316;316;337;324;323;336;315;329;334;279;375;373;275;285;285;316;318	201;201;190;182;182;190;182;176;181;176;176;179;199;179;179;220;177;220;217;224	27311713/332660101/18417214/1032282448/30984582;21593065;75172269/15232511/332642106/1032287134/12060422/109946515;4337200/15224139/30682415/330252483/330252482;1032295073;11994506;6649236/21554126/332195210/51316422/15222818/8778319/1032299883;21537315;15451128/15240252/75171471/1032281263/20148335/9757865/332010085;21593288/30682054/332003810;9759589/30102618/30682048/1032279922/75171523/332003…	AAP42754/AAO00822/NP_567811/AEE85501/OAO96775;AAM65014;OAP01461/BAB20598/NP_188135/ABG48436/AEE75627/Q9FRV4;NP_850054/AEC07577/AEC07576/NP_180019/AAD18114;OAP09399;BAB02571;NP_175997/AAF79328/AAM63206/OAP14208/Q84TE6/AAF21437/AEE33331;AAM61656;NP_200951/BAB08499/AAM10058/AED97468/OAO95591/Q9FLJ2/AAK96835;AED91193/NP_850789/AAM65237;Q9FLR3/AAP21227/OAO94250/NP_568182/BAE99988/AED91192/BAB11446;NP_…	231.491;226.868;192.971;192.586;192.586;193.356;189.889;189.504;189.889;187.963;187.963;186.808;184.882;187.193;186.808;183.341;183.726;183.341;182.956;181.03	gi|18417214|ref|NP_567811.1|NAC domain containing protein 74 [Arabidopsis thaliana]/gi|30984582|gb|AAP42754.1|At4g28530 [Arabidopsis thaliana]/gi|332660101|gb|AEE85501.1|NAC domain containing protein 74 [Arabidopsis thaliana]/gi|1032282448|gb|OAO96775.1|NAC074 [Arabidopsis thaliana]/gi|27311713|gb|AAO00822.1|NAM / CUC2 -like protein [Arabidopsis thaliana]	Arabidopsis thaliana	1.1e-73	IPR003441;noIPR;noIPR;noIPR;noIPR;IPR003441;IPR036093	NAC domain;NAC domain;NAC domain;NAC domain;NAC domain;NAC domain;NAC domain superfamily	PF02365 (PFAM);PTHR31744 (PANTHER);PTHR31744:SF4 (PANTHER);PTHR31744 (PANTHER);PTHR31744:SF4 (PANTHER);PS51005 (PROSITE_PROFILES);SSF101941 (SUPERFAMILY)	GO:0006355/GO:0003677;;;;;GO:0006355/GO:0003677;GO:0003677/GO:0006355
TraesCS2B01G403300.1	NAC (No apical meristem) domain transcriptional regulator superfamily protein	339	6.2e-119	0.6152	gi|1032302829|gb|OAP17154.1|VND4 [Arabidopsis thaliana];gi|15221256|ref|NP_172690.1|NAC 007 [Arabidopsis thaliana]/gi|238065075|sp|Q9FWX2.2|NAC7_ARATHRecName: Full=NAC domain-containing protein 7 Short=ANAC007 AltName: Full=Protein EMBRYO DEFECTIVE 2749 AltName: Full=Protein VASCULAR RELATED NAC-DOMAIN 4/gi|119935909|gb|ABM06031.1|At1g12260 [Arabidopsis thaliana]/gi|332190738|gb|AEE28859.1|NAC 00…	Arabidopsis thaliana;Arabidopsis thaliana/Arabidopsis thaliana/Arabidopsis thaliana/Arabidopsis thaliana;Arabidopsis thaliana;Arabidopsis thaliana;Arabidopsis thaliana/Arabidopsis thaliana/Arabidopsis thaliana/Arabidopsis thaliana/Arabidopsis thaliana;Arabidopsis thaliana/Arabidopsis thaliana;Arabidopsis thaliana;Arabidopsis thaliana;Arabidopsis thaliana/Arabidopsis thaliana/Arabidopsis thaliana/…	6.2E-119;1.0E-118;8.0E-115;5.0E-113;1.4E-112;1.5E-111;1.4E-107;1.0E-105;1.7E-99;5.2E-96;5.8E-96;7.4E-94;2.6E-91;6.9E-89;1.8E-85;2.1E-85;2.3E-85;3.1E-84;7.1E-82;6.6E-79	395;395;409;396;394;342;420;418;365;381;377;292;295;348;365;365;364;399;324;334	399;397;411;401;334;350;425;384;301;302;302;291;293;161;309;309;309;309;297;335	1032302829;15221256/238065075/119935909/332190738;10086508;1032304611;825168811/15221554/1039009940/1063690776/332195874;1063682789/1039010690;1032304610;6630463;330251628/75206623/1039011911/1063700652/1032293053/15227958/4406812;1063727168/1039018402;2961375/1063727170/7270568/1032282512/15234325/75099463/332661226/1039018401;15239338/75170558/332010813/55733771/10177424/53828555;1032277069;332…	OAP17154;NP_172690/ABM06031/AEE28859/Q9FWX2;AAG12568;OAP18936;AEE33995/NP_001319296/F4HYV5/ANM59940/NP_176457;NP_001322893/ANM60620;OAP18935;AAF19551;OAP07379/NP_001318244/NP_179397/Q9SL41/AEC06722/AAD20120/ANM61740;ANM67681/NP_001329497;NP_001329496/CAB81525/ANM67680/NP_195339/OAO96839/CAA18122/AEE86626/O65508;NP_201431/Q9FH59/AAU94387/BAB10709/AAV59282/AED98196;OAO91397;ABH04617/OAO91872/ANM699…	349.747;349.362;339.732;334.724;333.569;329.331;321.627;317.005;299.286;290.812;290.812;282.337;275.789;271.552;263.462;263.462;263.077;261.536;252.677;245.743	gi|1032302829|gb|OAP17154.1|VND4 [Arabidopsis thaliana]	Arabidopsis thaliana	6.2e-119	IPR003441;noIPR;noIPR;IPR003441;IPR036093	NAC domain;NAC domain;NAC domain;NAC domain;NAC domain superfamily	PF02365 (PFAM);PTHR31989:SF3 (PANTHER);PTHR31989 (PANTHER);PS51005 (PROSITE_PROFILES);SSF101941 (SUPERFAMILY)	GO:0006355/GO:0003677;;;GO:0006355/GO:0003677;GO:0003677/GO:0006355
TraesCS2B01G481400.1	NAC (No Apical Meristem) domain transcriptional regulator superfamily protein	345	1.6e-25	0.5288	gi|18409291|ref|NP_564966.1|NAC-like, activated by AP3/PI [Arabidopsis thaliana]/gi|50400809|sp|O49255.1|NAC29_ARATHRecName: Full=NAC transcription factor 29 Short=AtNAC029 AltName: Full=Protein NAC-LIKE, ACTIVATED BY AP3/PI Short=AtNAP/gi|12597796|gb|AAG60108.1|AC073178_19unknown protein [Arabidopsis thaliana]/gi|13430578|gb|AAK25911.1|AF360201_1unknown protein [Arabidopsis thaliana]/gi|2780192|…	Arabidopsis thaliana/Arabidopsis thaliana/Arabidopsis thaliana/Arabidopsis thaliana/Arabidopsis thaliana/Arabidopsis thaliana/Arabidopsis thaliana/Arabidopsis thaliana;Arabidopsis thaliana;Arabidopsis thaliana;Arabidopsis thaliana/Arabidopsis thaliana/Arabidopsis thaliana/Arabidopsis thaliana/Arabidopsis thaliana/Arabidopsis thaliana/Arabidopsis thaliana;Arabidopsis thaliana/Arabidopsis thaliana/…	1.6E-25;2.1E-25;8.2E-25;1.2E-24;1.2E-24;1.6E-24;2.2E-24;2.2E-24;3.2E-24;6.0E-24;6.5E-24;7.6E-24;1.3E-23;4.9E-23;6.4E-23;6.4E-23;1.1E-22;3.6E-22;5.3E-22;5.3E-22	268;292;268;289;253;306;297;297;269;322;312;371;252;171;314;174;283;336;317;317	164;168;164;174;213;168;168;168;163;168;168;163;213;166;185;166;163;172;166;166	15293163/18409291/12597796/332196811/50400809/1032300079/2780192/13430578;23397295;21554255;51316206/8671840/87116660/13877717/15223456/332189205/1032300189;15223963/30793825/75169934/26452970/12323394/332197858/1032305145;23397338;1032282740;21593359/16226943/24417372/15982729/20259263/332659934/18416983/75163205;21594049/10177060;1039019535/1063743076;24030239/75151864/332010415/1032275569/3069…	CAA10955/AAG60108/AAK93692/OAP14404/O49255/NP_564966/AEE34932/AAK25911;AAN31929;AAM63330;AEE27326/AAK43936/AAF78403/OAP14514/ABD19694/Q39013/NP_171677;NP_177869/BAC43561/OAP19470/AEE35979/AAG51675/AAP40365/Q9CAR0;AAK76517;OAO97067;AEE85334/NP_567773/Q93VY3/AAM14367/AAM65308/AAL09817/AAL16305/AAN60296;BAB10472/AAM65967;ANM68679/NP_001330407;AED97798/OAO89897/NP_201184/Q8H115/AAN41296;NP_001323331/…	104.76;104.76;102.834;102.834;101.679;102.834;102.064;102.064;100.908;101.293;101.293;102.064;98.9821;95.1301;98.5969;95.1301;97.0561;96.6709;95.9005;95.9005	gi|12597796|gb|AAG60108.1|AC073178_19unknown protein [Arabidopsis thaliana]/gi|1032300079|gb|OAP14404.1|NAP [Arabidopsis thaliana]/gi|18409291|ref|NP_564966.1|NAC-like, activated by AP3/PI [Arabidopsis thaliana]/gi|15293163|gb|AAK93692.1|unknown protein [Arabidopsis thaliana]/gi|50400809|sp|O49255.1|NAC29_ARATHRecName: Full=NAC transcription factor 29 Short=AtNAC029 AltName: Full=Protein NAC-LIKE…	Arabidopsis thaliana	1.6e-25	IPR003441;noIPR;IPR003441;IPR036093	NAC domain;NAC domain;NAC domain;NAC domain superfamily	PF02365 (PFAM);PTHR44908 (PANTHER);PS51005 (PROSITE_PROFILES);SSF101941 (SUPERFAMILY)	GO:0006355/GO:0003677;;GO:0006355/GO:0003677;GO:0003677/GO:0006355
TraesCS2B01G484100.1	NAC (No Apical Meristem) domain transcriptional regulator superfamily protein	288	1.3e-71	0.6551	gi|15222818|ref|NP_175997.1|NAC domain containing protein 1 [Arabidopsis thaliana]/gi|51316422|sp|Q84TE6.2|NAC22_ARATHRecName: Full=NAC domain-containing protein 21/22 Short=ANAC021/ANAC022/gi|6649236|gb|AAF21437.1|AF198054_1NAC1 [Arabidopsis thaliana]/gi|8778319|gb|AAF79328.1|AC002304_21F14J16.32 [Arabidopsis thaliana]/gi|21554126|gb|AAM63206.1|NAC1 [Arabidopsis thaliana]/gi|332195210|gb|AEE3333…	Arabidopsis thaliana/Arabidopsis thaliana/Arabidopsis thaliana/Arabidopsis thaliana/Arabidopsis thaliana/Arabidopsis thaliana/Arabidopsis thaliana;Arabidopsis thaliana/Arabidopsis thaliana/Arabidopsis thaliana;Arabidopsis thaliana;Arabidopsis thaliana/Arabidopsis thaliana/Arabidopsis thaliana;Arabidopsis thaliana;Arabidopsis thaliana/Arabidopsis thaliana/Arabidopsis thaliana/Arabidopsis thaliana/…	1.3E-71;3.2E-70;1.0E-62;1.3E-62;1.6E-62;8.2E-59;1.4E-58;3.9E-58;4.3E-58;5.2E-57;1.4E-55;2.2E-55;5.2E-55;8.4E-55;1.4E-54;1.4E-54;7.3E-54;1.4E-53;3.7E-52;6.9E-52	324;279;316;314;168;352;334;316;316;352;335;335;375;315;373;329;323;336;310;337	209;177;172;172;141;211;168;168;168;211;173;173;193;174;169;174;194;194;168;168	6649236/21554126/332195210/51316422/15222818/8778319/1032299883;332641748/15795128/145322887;1032290067;11994103/332642571/15229637;1032287208;27311713/332660101/18417214/1032282448/30984582;12323982/6554477/1032298014/32452837/332197718/15223043/75198592;4337200/15224139/30682415/330252483/330252482;1032295073;21593065;332005148/42573407;42567931/332005147/75171176/110736689/9758909/1032277822/2…	NP_175997/AAF79328/AAM63206/OAP14208/Q84TE6/AAF21437/AEE33331;BAB02506/NP_001030683/AEE75269;OAP04394;AEE76092/BAB01106/NP_188469;OAP01535;AAP42754/AAO00822/NP_567811/AEE85501/OAO96775;NP_177768/OAP12339/AAP82630/Q9S851/AEE35839/AAF16659/AAG51953;NP_850054/AEC07577/AEC07576/NP_180019/AAD18114;OAP09399;AAM65014;NP_974800/AED92531;Q9FK44/BAB09485/BAF00308/NP_197328/AAO64133/AED92530/AAP04055/OAO921…	224.557;219.55;201.445;201.445;196.052;192.586;191.43;189.889;189.889;187.963;183.726;183.341;183.341;181.03;182.185;181.03;179.104;178.718;174.096;174.481	gi|1032299883|gb|OAP14208.1|NAC1 [Arabidopsis thaliana]/gi|15222818|ref|NP_175997.1|NAC domain containing protein 1 [Arabidopsis thaliana]/gi|332195210|gb|AEE33331.1|NAC domain containing protein 1 [Arabidopsis thaliana]/gi|51316422|sp|Q84TE6.2|NAC22_ARATHRecName: Full=NAC domain-containing protein 21/22 Short=ANAC021/ANAC022/gi|21554126|gb|AAM63206.1|NAC1 [Arabidopsis thaliana]/gi|6649236|gb|AAF…	Arabidopsis thaliana	1.3e-71	IPR003441;noIPR;noIPR;IPR003441;IPR036093	NAC domain;NAC domain;NAC domain;NAC domain;NAC domain superfamily	PF02365 (PFAM);PTHR31744 (PANTHER);PTHR31744:SF21 (PANTHER);PS51005 (PROSITE_PROFILES);SSF101941 (SUPERFAMILY)	GO:0006355/GO:0003677;;;GO:0006355/GO:0003677;GO:0003677/GO:0006355
TraesCS2B01G556700LC.1	---NA---	90														IPR003441;noIPR;noIPR;IPR003441;IPR036093	NAC domain;NAC domain;NAC domain;NAC domain;NAC domain superfamily	PF02365 (PFAM);PTHR31989 (PANTHER);PTHR31989:SF49 (PANTHER);PS51005 (PROSITE_PROFILES);SSF101941 (SUPERFAMILY)	GO:0006355/GO:0003677;;;GO:0006355/GO:0003677;GO:0003677/GO:0006355
TraesCS2B01G582900LC.1	NAM (no apical meristem)-like protein	521	1.6e-18	0.5321	gi|1032280616|gb|OAO94944.1|ORE1 [Arabidopsis thaliana];gi|21536866|gb|AAM61198.1|NAM / CUC2-like protein [Arabidopsis thaliana];gi|15241819|ref|NP_198777.1|NAC domain containing protein 6 [Arabidopsis thaliana]/gi|75171213|sp|Q9FKA0.1|NAC92_ARATHRecName: Full=NAC domain-containing protein 92 Short=ANAC092 Short=AtNAC2 Short=AtNAC6 AltName: Full=Protein ORESARA 1/gi|9758337|dbj|BAB08893.1|unnamed…	Arabidopsis thaliana;Arabidopsis thaliana;Arabidopsis thaliana/Arabidopsis thaliana/Arabidopsis thaliana/Arabidopsis thaliana/Arabidopsis thaliana/Arabidopsis thaliana/Arabidopsis thaliana;Arabidopsis thaliana/Arabidopsis thaliana/Arabidopsis thaliana/Arabidopsis thaliana;Arabidopsis thaliana/Arabidopsis thaliana/Arabidopsis thaliana/Arabidopsis thaliana/Arabidopsis thaliana/Arabidopsis thaliana;…	1.6E-18;2.7E-18;3.5E-18;1.3E-17;1.4E-17;2.4E-17;2.4E-17;2.8E-17;2.9E-17;2.9E-17;3.9E-17;8.6E-17;9.1E-17;1.5E-16;1.7E-16;2.5E-16;2.7E-16;3.0E-16;3.3E-16;4.3E-16	285;275;285;631;318;315;322;329;567;567;337;337;170;252;479;476;476;323;336;569	141;141;141;144;131;131;131;131;142;142;130;130;128;130;132;133;133;129;131;142	1032280616;21536866;15810577/20259575/15241819/9758337/332007071/75171213/31322199;15218843/332196319/6227016/1032299486;17065124/15228570/11994707/332644006/75273669/30984532;21593288/30682054/332003810;1032288938;9759589/30102618/30682048/1032279922/75171523/332003809/110736032;332003356/20466286/51316421/15237699/22136362/7406445;1032276750;1032281200;332007096/10177980/50401161/334188082;1032…	OAO94944;AAM61198;Q9FKA0/AAL07176/NP_198777/BAB08893/AED94454/AAO41710/AAM14130;OAP13811/NP_176766/AEE34440/AAF06052;AEE77527/AAP42729/BAB02945/Q9LJW3/AAL32716/NP_189546;AED91193/NP_850789/AAM65237;OAP03265;Q9FLR3/AAP21227/OAO94250/NP_568182/BAE99988/AED91192/BAB11446;Q84K00/AAM91259/NP_196061/AED90739/CAB85547/AAM20460;OAO91078;OAO95528;NP_198798/BAB11386/AED94479/Q9FIW5;OAP09638;AED91860/NP_196…	87.0409;86.2705;86.2705;87.4261;85.1149;84.3445;84.3445;84.3445;86.2705;86.2705;83.9593;82.8037;79.337;80.8777;83.1889;82.8037;82.8037;81.2629;81.2629;82.4185	gi|1032280616|gb|OAO94944.1|ORE1 [Arabidopsis thaliana]	Arabidopsis thaliana	1.6e-18	IPR003441;noIPR;noIPR;IPR003441;IPR036093	NAC domain;NAC domain;NAC domain;NAC domain;NAC domain superfamily	PF02365 (PFAM);PTHR31989 (PANTHER);PTHR31989:SF44 (PANTHER);PS51005 (PROSITE_PROFILES);SSF101941 (SUPERFAMILY)	GO:0006355/GO:0003677;;;GO:0006355/GO:0003677;GO:0003677/GO:0006355
TraesCS2B01G616900.1	NAC domain containing protein 82	406	4.1e-68	0.6846	gi|1032280022|gb|OAO94350.1|VNI1 [Arabidopsis thaliana];gi|15242390|ref|NP_196495.1|NAC domain containing protein 82 [Arabidopsis thaliana]/gi|145334339|ref|NP_001078551.1|NAC domain containing protein 82 [Arabidopsis thaliana]/gi|145334341|ref|NP_001078552.1|NAC domain containing protein 82 [Arabidopsis thaliana]/gi|238481224|ref|NP_001154700.1|NAC domain containing protein 82 [Arabidopsis thali…	Arabidopsis thaliana;Arabidopsis thaliana/Arabidopsis thaliana/Arabidopsis thaliana/Arabidopsis thaliana/Arabidopsis thaliana/Arabidopsis thaliana/Arabidopsis thaliana/Arabidopsis thaliana/Arabidopsis thaliana/Arabidopsis thaliana/Arabidopsis thaliana/Arabidopsis thaliana/Arabidopsis thaliana/Arabidopsis thaliana;Arabidopsis thaliana/Arabidopsis thaliana/Arabidopsis thaliana/Arabidopsis thaliana;…	4.1E-68;4.2E-68;5.8E-68;3.4E-65;3.7E-65;6.8E-65;9.7E-65;1.1E-64;3.9E-63;5.1E-63;4.2E-62;7.5E-62;1.1E-61;1.1E-60;1.2E-60;1.2E-60;3.1E-60;4.0E-59;1.9E-58;1.2E-57	481;489;356;567;567;549;558;549;557;446;569;447;447;564;564;564;238;451;459;631	218;218;170;172;172;166;166;166;186;170;172;171;209;209;209;209;171;171;221;183	1032280022;56236056/75173202/145334339/145334341/332003993/332003992/332003995/332003994/1039019163/9955520/1063730846/15242390/238481224/222423870;15237609/10176954/1032278528/332010452;332003356/20466286/51316421/15237699/22136362/7406445;1032276750;21593389;8567779/12322791;19310691/18398895/332641396/15293139/75164838/1032291930;1032304918/75215689/22137074/5091624/332193563/18399168/13605665…	OAO94350;AED91378/NP_001154700/AED91376/AED91377/AED91375/Q9FY82/BAH19899/AAV84484/NP_001330102/NP_001078552/NP_001078551/CAC05459/ANM68338/NP_196495;OAO92856/NP_201211/AED97835/BAB10274;Q84K00/AAM91259/NP_196061/AED90739/CAB85547/AAM20460;OAO91078;AAM65338;AAG51388/AAF76351;NP_566376/AAK93680/AAL85076/AEE74917/Q949N0/OAP06257;NP_564440/AAK32826/AAN31872/AAM91382/AAD39612/OAP19243/AEE31684/Q9XIC5…	224.557;224.942;220.32;219.164;219.164;218.009;217.624;217.238;213.386;210.305;211.075;207.223;206.838;207.223;207.223;206.838;196.438;200.29;198.749;200.29	gi|1032280022|gb|OAO94350.1|VNI1 [Arabidopsis thaliana]	Arabidopsis thaliana	4.1e-68	IPR003441;noIPR;noIPR;noIPR;IPR003441;IPR036093	NAC domain;NAC domain;NAC domain;NAC domain;NAC domain;NAC domain superfamily	PF02365 (PFAM);PTHR31989 (PANTHER);PTHR31989:SF46 (PANTHER);PTHR31989 (PANTHER);PS51005 (PROSITE_PROFILES);SSF101941 (SUPERFAMILY)	GO:0006355/GO:0003677;;;;GO:0006355/GO:0003677;GO:0003677/GO:0006355
TraesCS2B01G627000.1	NAC (No apical meristem) domain transcriptional regulator superfamily protein	300	1.3e-88	0.7381	gi|15217612|ref|NP_177338.1|vascular related NAC-domain protein 7 [Arabidopsis thaliana]/gi|1063697428|ref|NP_001323397.1|vascular related NAC-domain protein 7 [Arabidopsis thaliana]/gi|75169606|sp|Q9C8W9.1|NAC30_ARATHRecName: Full=NAC domain-containing protein 30 Short=ANAC030 AltName: Full=Protein VASCULAR RELATED NAC-DOMAIN 7/gi|12324533|gb|AAG52219.1|AC021665_2NAM-like protein 48543-50167 [Ar…	Arabidopsis thaliana/Arabidopsis thaliana/Arabidopsis thaliana/Arabidopsis thaliana/Arabidopsis thaliana/Arabidopsis thaliana/Arabidopsis thaliana/Arabidopsis thaliana/Arabidopsis thaliana;Arabidopsis thaliana/Arabidopsis thaliana/Arabidopsis thaliana/Arabidopsis thaliana/Arabidopsis thaliana/Arabidopsis thaliana/Arabidopsis thaliana;Arabidopsis thaliana/Arabidopsis thaliana;Arabidopsis thaliana/…	1.3E-88;1.5E-80;2.3E-79;2.6E-79;8.3E-79;1.6E-76;8.2E-75;4.4E-74;6.1E-74;6.8E-74;2.6E-73;1.7E-72;3.1E-70;3.6E-70;3.8E-69;3.7E-67;3.5E-66;5.7E-66;6.1E-66;6.3E-66	324;365;381;377;292;295;396;342;395;395;394;348;409;420;418;371;358;305;365;365	301;172;168;168;323;326;165;165;165;165;165;163;171;189;184;163;269;163;181;181	332197133/1063697428/15217612/111074362/1032305328/1039011273/12324533/75169606/21553558;330251628/75206623/1039011911/1063700652/1032293053/15227958/4406812;1063727168/1039018402;2961375/1063727170/7270568/1032282512/15234325/75099463/332661226/1039018401;15239338/75170558/332010813/55733771/10177424/53828555;1032277069;1032304611;1063682789/1039010690;1032302829;15221256/238065075/119935909/332…	NP_177338/Q9C8W9/ANM61162/NP_001323397/ABH04554/OAP19653/AAG52219/AAM62651/AEE35254;OAP07379/NP_001318244/NP_179397/Q9SL41/AEC06722/AAD20120/ANM61740;ANM67681/NP_001329497;NP_001329496/CAB81525/ANM67680/NP_195339/OAO96839/CAA18122/AEE86626/O65508;NP_201431/Q9FH59/AAU94387/BAB10709/AAV59282/AED98196;OAO91397;OAP18936;NP_001322893/ANM60620;OAP17154;NP_172690/ABM06031/AEE28859/Q9FWX2;AEE33995/NP_001…	268.47;249.595;246.899;246.514;242.276;236.884;235.728;231.876;233.417;233.417;231.876;228.024;224.172;224.557;221.861;215.312;212.231;209.92;211.846;211.846	gi|1032305328|gb|OAP19653.1|VND7 [Arabidopsis thaliana]/gi|21553558|gb|AAM62651.1|NAM-like protein [Arabidopsis thaliana]/gi|332197133|gb|AEE35254.1|vascular related NAC-domain protein 7 [Arabidopsis thaliana]/gi|111074362|gb|ABH04554.1|At1g71930 [Arabidopsis thaliana]/gi|1039011273|gb|ANM61162.1|vascular related NAC-domain protein 7 [Arabidopsis thaliana]/gi|1063697428|ref|NP_001323397.1|vascula…	Arabidopsis thaliana	1.3e-88	IPR003441;noIPR;noIPR;IPR003441;IPR036093	NAC domain;NAC domain;NAC domain;NAC domain;NAC domain superfamily	PF02365 (PFAM);PTHR31989 (PANTHER);PTHR31989:SF103 (PANTHER);PS51005 (PROSITE_PROFILES);SSF101941 (SUPERFAMILY)	GO:0006355/GO:0003677;;;GO:0006355/GO:0003677;GO:0003677/GO:0006355
TraesCS2B01G627100.1	NAC (No apical meristem) domain transcriptional regulator superfamily protein	314	7.4e-89	0.7585	gi|15217612|ref|NP_177338.1|vascular related NAC-domain protein 7 [Arabidopsis thaliana]/gi|1063697428|ref|NP_001323397.1|vascular related NAC-domain protein 7 [Arabidopsis thaliana]/gi|75169606|sp|Q9C8W9.1|NAC30_ARATHRecName: Full=NAC domain-containing protein 30 Short=ANAC030 AltName: Full=Protein VASCULAR RELATED NAC-DOMAIN 7/gi|12324533|gb|AAG52219.1|AC021665_2NAM-like protein 48543-50167 [Ar…	Arabidopsis thaliana/Arabidopsis thaliana/Arabidopsis thaliana/Arabidopsis thaliana/Arabidopsis thaliana/Arabidopsis thaliana/Arabidopsis thaliana/Arabidopsis thaliana/Arabidopsis thaliana;Arabidopsis thaliana/Arabidopsis thaliana/Arabidopsis thaliana/Arabidopsis thaliana/Arabidopsis thaliana/Arabidopsis thaliana/Arabidopsis thaliana;Arabidopsis thaliana/Arabidopsis thaliana;Arabidopsis thaliana/…	7.4E-89;1.0E-80;6.2E-80;8.2E-80;1.2E-76;9.3E-76;1.3E-75;1.6E-74;3.8E-74;4.1E-74;4.5E-74;4.0E-72;1.1E-71;1.3E-71;4.2E-71;8.1E-67;2.5E-66;3.8E-66;3.9E-66;4.3E-66	324;365;381;377;292;396;295;342;395;394;395;348;409;418;420;305;371;341;365;364	317;174;174;174;176;167;176;330;167;167;167;165;170;183;191;165;165;167;183;183	332197133/1063697428/15217612/111074362/1032305328/1039011273/12324533/75169606/21553558;330251628/75206623/1039011911/1063700652/1032293053/15227958/4406812;1063727168/1039018402;2961375/1063727170/7270568/1032282512/15234325/75099463/332661226/1039018401;15239338/75170558/332010813/55733771/10177424/53828555;1032304611;1032277069;1063682789/1039010690;1032302829;825168811/15221554/1039009940/10…	NP_177338/Q9C8W9/ANM61162/NP_001323397/ABH04554/OAP19653/AAG52219/AAM62651/AEE35254;OAP07379/NP_001318244/NP_179397/Q9SL41/AEC06722/AAD20120/ANM61740;ANM67681/NP_001329497;NP_001329496/CAB81525/ANM67680/NP_195339/OAO96839/CAA18122/AEE86626/O65508;NP_201431/Q9FH59/AAU94387/BAB10709/AAV59282/AED98196;OAP18936;OAO91397;NP_001322893/ANM60620;OAP17154;AEE33995/NP_001319296/F4HYV5/ANM59940/NP_176457;NP…	269.626;250.366;248.825;248.44;237.654;238.424;234.958;233.802;234.572;234.187;234.187;227.639;228.409;228.409;227.254;212.616;213.386;212.231;213.001;212.616	gi|1032305328|gb|OAP19653.1|VND7 [Arabidopsis thaliana]/gi|21553558|gb|AAM62651.1|NAM-like protein [Arabidopsis thaliana]/gi|332197133|gb|AEE35254.1|vascular related NAC-domain protein 7 [Arabidopsis thaliana]/gi|111074362|gb|ABH04554.1|At1g71930 [Arabidopsis thaliana]/gi|1039011273|gb|ANM61162.1|vascular related NAC-domain protein 7 [Arabidopsis thaliana]/gi|1063697428|ref|NP_001323397.1|vascula…	Arabidopsis thaliana	7.4e-89	IPR003441;noIPR;noIPR;IPR003441;IPR036093	NAC domain;NAC domain;NAC domain;NAC domain;NAC domain superfamily	PF02365 (PFAM);PTHR31989 (PANTHER);PTHR31989:SF103 (PANTHER);PS51005 (PROSITE_PROFILES);SSF101941 (SUPERFAMILY)	GO:0006355/GO:0003677;;;GO:0006355/GO:0003677;GO:0003677/GO:0006355
TraesCS2B01G627200.1	NAC (No apical meristem) domain transcriptional regulator superfamily protein	317	1.4e-89	0.6789	gi|15217612|ref|NP_177338.1|vascular related NAC-domain protein 7 [Arabidopsis thaliana]/gi|1063697428|ref|NP_001323397.1|vascular related NAC-domain protein 7 [Arabidopsis thaliana]/gi|75169606|sp|Q9C8W9.1|NAC30_ARATHRecName: Full=NAC domain-containing protein 30 Short=ANAC030 AltName: Full=Protein VASCULAR RELATED NAC-DOMAIN 7/gi|12324533|gb|AAG52219.1|AC021665_2NAM-like protein 48543-50167 [Ar…	Arabidopsis thaliana/Arabidopsis thaliana/Arabidopsis thaliana/Arabidopsis thaliana/Arabidopsis thaliana/Arabidopsis thaliana/Arabidopsis thaliana/Arabidopsis thaliana/Arabidopsis thaliana;Arabidopsis thaliana/Arabidopsis thaliana/Arabidopsis thaliana/Arabidopsis thaliana/Arabidopsis thaliana/Arabidopsis thaliana/Arabidopsis thaliana;Arabidopsis thaliana/Arabidopsis thaliana;Arabidopsis thaliana/…	1.4E-89;8.3E-83;1.8E-81;1.9E-81;5.9E-79;6.8E-77;7.6E-77;7.6E-76;8.3E-76;1.0E-75;2.7E-75;7.3E-74;3.3E-72;7.1E-72;1.4E-67;1.6E-67;2.0E-67;2.2E-67;4.7E-67;5.5E-67	324;365;381;377;292;396;295;342;395;395;394;348;420;409;371;365;365;364;305;399	314;207;228;169;313;166;316;166;307;166;166;164;190;322;164;329;329;329;164;329	332197133/1063697428/15217612/111074362/1032305328/1039011273/12324533/75169606/21553558;330251628/75206623/1039011911/1063700652/1032293053/15227958/4406812;1063727168/1039018402;2961375/1063727170/7270568/1032282512/15234325/75099463/332661226/1039018401;15239338/75170558/332010813/55733771/10177424/53828555;1032304611;1032277069;1063682789/1039010690;15221256/238065075/119935909/332190738;1032…	NP_177338/Q9C8W9/ANM61162/NP_001323397/ABH04554/OAP19653/AAG52219/AAM62651/AEE35254;OAP07379/NP_001318244/NP_179397/Q9SL41/AEC06722/AAD20120/ANM61740;ANM67681/NP_001329497;NP_001329496/CAB81525/ANM67680/NP_195339/OAO96839/CAA18122/AEE86626/O65508;NP_201431/Q9FH59/AAU94387/BAB10709/AAV59282/AED98196;OAP18936;OAO91397;NP_001322893/ANM60620;NP_172690/ABM06031/AEE28859/Q9FWX2;OAP17154;AEE33995/NP_001…	271.552;255.758;253.062;252.677;243.432;241.506;238.039;237.269;238.81;238.424;237.654;232.261;230.335;229.18;216.853;216.468;216.468;216.083;213.386;216.083	gi|1032305328|gb|OAP19653.1|VND7 [Arabidopsis thaliana]/gi|21553558|gb|AAM62651.1|NAM-like protein [Arabidopsis thaliana]/gi|332197133|gb|AEE35254.1|vascular related NAC-domain protein 7 [Arabidopsis thaliana]/gi|111074362|gb|ABH04554.1|At1g71930 [Arabidopsis thaliana]/gi|1039011273|gb|ANM61162.1|vascular related NAC-domain protein 7 [Arabidopsis thaliana]/gi|1063697428|ref|NP_001323397.1|vascula…	Arabidopsis thaliana	1.4e-89	IPR003441;noIPR;noIPR;IPR003441;IPR036093	NAC domain;NAC domain;NAC domain;NAC domain;NAC domain superfamily	PF02365 (PFAM);PTHR31989 (PANTHER);PTHR31989:SF103 (PANTHER);PS51005 (PROSITE_PROFILES);SSF101941 (SUPERFAMILY)	GO:0006355/GO:0003677;;;GO:0006355/GO:0003677;GO:0003677/GO:0006355
TraesCS2B01G652800LC.1	NAC domain containing protein 102	248	6.8e-19	0.5362	gi|26452827|dbj|BAC43493.1|putative ATAF2 protein [Arabidopsis thaliana];gi|15218843|ref|NP_176766.1|NAC domain containing protein 28 [Arabidopsis thaliana]/gi|6227016|gb|AAF06052.1|AC009513_8Contains similarity to gb|AF123310 NAC domain protein NAM gene from Arabidopsis thaliana [Arabidopsis thaliana]/gi|332196319|gb|AEE34440.1|NAC domain containing protein 28 [Arabidopsis thaliana]/gi|103229948…	Arabidopsis thaliana;Arabidopsis thaliana/Arabidopsis thaliana/Arabidopsis thaliana/Arabidopsis thaliana;Arabidopsis thaliana/Arabidopsis thaliana;Arabidopsis thaliana/Arabidopsis thaliana/Arabidopsis thaliana/Arabidopsis thaliana/Arabidopsis thaliana/Arabidopsis thaliana/Arabidopsis thaliana/Arabidopsis thaliana;Arabidopsis thaliana/Arabidopsis thaliana/Arabidopsis thaliana/Arabidopsis thaliana/…	6.8E-19;1.5E-18;5.1E-18;5.3E-18;6.0E-18;9.6E-18;1.2E-17;1.3E-17;2.1E-17;2.3E-17;2.7E-17;2.8E-17;3.0E-17;3.4E-17;4.4E-17;5.0E-17;5.1E-17;5.3E-17;6.1E-17;8.0E-17	153;631;238;283;253;306;269;252;312;322;301;298;246;151;549;476;476;549;558;557	132;152;135;132;156;133;133;156;133;133;132;132;130;155;156;140;140;141;141;135	26452827;15218843/332196319/6227016/1032299486;332641394/18398893;1032281639/19424091/22136754/110737514/332003967/22326685/75168917/13548337;15223963/30793825/75169934/26452970/12323394/332197858/1032305145;23397338;21594049/10177060;21593134;24030239/75151864/332010415/1032275569/30697896;1039019535/1063743076;1032301014/51970698/79366195/332194960;34222060/4585977;9294586/332642479/1032287162/…	BAC43493;OAP13811/NP_176766/AEE34440/AAF06052;NP_566375/AEE74915;NP_680161/Q9C598/AED91350/AAL87335/CAC35884/OAO95967/AAM91696/BAF00699;NP_177869/BAC43561/OAP19470/AEE35979/AAG51675/AAP40365/Q9CAR0;AAK76517;BAB10472/AAM65967;AAM65083;AED97798/OAO89897/NP_201184/Q8H115/AAN41296;ANM68679/NP_001330407;BAD44041/NP_175835/AEE33081/OAP15339;AAD25613/AAQ62866;AEE76000/BAB02867/NP_188400/AAY78743/OAP0148…	81.6481;85.5001;81.2629;82.0333;81.6481;82.0333;80.8777;80.4925;80.8777;80.8777;80.4925;80.4925;79.337;77.0258;81.2629;80.8777;80.8777;81.2629;80.8777;80.4925	gi|26452827|dbj|BAC43493.1|putative ATAF2 protein [Arabidopsis thaliana]	Arabidopsis thaliana	6.8e-19	IPR003441;noIPR;IPR003441;IPR036093	NAC domain;NAC domain;NAC domain;NAC domain superfamily	PF02365 (PFAM);PTHR31989 (PANTHER);PS51005 (PROSITE_PROFILES);SSF101941 (SUPERFAMILY)	GO:0006355/GO:0003677;;GO:0006355/GO:0003677;GO:0003677/GO:0006355
TraesCS2B01G930800LC.1	NAC (No apical meristem) domain transcriptional regulator superfamily protein	313	2.2e-87	0.766	gi|15217612|ref|NP_177338.1|vascular related NAC-domain protein 7 [Arabidopsis thaliana]/gi|1063697428|ref|NP_001323397.1|vascular related NAC-domain protein 7 [Arabidopsis thaliana]/gi|75169606|sp|Q9C8W9.1|NAC30_ARATHRecName: Full=NAC domain-containing protein 30 Short=ANAC030 AltName: Full=Protein VASCULAR RELATED NAC-DOMAIN 7/gi|12324533|gb|AAG52219.1|AC021665_2NAM-like protein 48543-50167 [Ar…	Arabidopsis thaliana/Arabidopsis thaliana/Arabidopsis thaliana/Arabidopsis thaliana/Arabidopsis thaliana/Arabidopsis thaliana/Arabidopsis thaliana/Arabidopsis thaliana/Arabidopsis thaliana;Arabidopsis thaliana/Arabidopsis thaliana/Arabidopsis thaliana/Arabidopsis thaliana/Arabidopsis thaliana/Arabidopsis thaliana/Arabidopsis thaliana;Arabidopsis thaliana/Arabidopsis thaliana;Arabidopsis thaliana/…	2.2E-87;8.3E-81;7.9E-80;9.7E-80;3.6E-77;2.0E-75;4.2E-75;6.7E-74;7.2E-74;8.0E-74;9.7E-74;1.6E-71;1.1E-70;6.7E-70;2.4E-69;4.2E-67;1.9E-66;2.2E-66;2.2E-66;1.2E-65	324;365;381;377;292;396;295;394;342;395;395;348;420;409;418;371;341;341;305;365	309;167;168;168;178;165;180;165;165;165;165;163;189;170;180;163;165;165;163;329	332197133/1063697428/15217612/111074362/1032305328/1039011273/12324533/75169606/21553558;330251628/75206623/1039011911/1063700652/1032293053/15227958/4406812;1063727168/1039018402;2961375/1063727170/7270568/1032282512/15234325/75099463/332661226/1039018401;15239338/75170558/332010813/55733771/10177424/53828555;1032304611;1032277069;825168811/15221554/1039009940/1063690776/332195874;1063682789/103…	NP_177338/Q9C8W9/ANM61162/NP_001323397/ABH04554/OAP19653/AAG52219/AAM62651/AEE35254;OAP07379/NP_001318244/NP_179397/Q9SL41/AEC06722/AAD20120/ANM61740;ANM67681/NP_001329497;NP_001329496/CAB81525/ANM67680/NP_195339/OAO96839/CAA18122/AEE86626/O65508;NP_201431/Q9FH59/AAU94387/BAB10709/AAV59282/AED98196;OAP18936;OAO91397;AEE33995/NP_001319296/F4HYV5/ANM59940/NP_176457;NP_001322893/ANM60620;OAP17154;NP…	265.774;250.366;248.44;248.054;238.81;237.654;233.417;233.802;231.876;233.417;233.417;226.098;226.098;223.787;222.631;215.698;213.001;212.616;211.46;211.46	gi|1032305328|gb|OAP19653.1|VND7 [Arabidopsis thaliana]/gi|21553558|gb|AAM62651.1|NAM-like protein [Arabidopsis thaliana]/gi|332197133|gb|AEE35254.1|vascular related NAC-domain protein 7 [Arabidopsis thaliana]/gi|111074362|gb|ABH04554.1|At1g71930 [Arabidopsis thaliana]/gi|1039011273|gb|ANM61162.1|vascular related NAC-domain protein 7 [Arabidopsis thaliana]/gi|1063697428|ref|NP_001323397.1|vascula…	Arabidopsis thaliana	2.2e-87	IPR003441;noIPR;noIPR;IPR003441;IPR036093	NAC domain;NAC domain;NAC domain;NAC domain;NAC domain superfamily	PF02365 (PFAM);PTHR31989:SF103 (PANTHER);PTHR31989 (PANTHER);PS51005 (PROSITE_PROFILES);SSF101941 (SUPERFAMILY)	GO:0006355/GO:0003677;;;GO:0006355/GO:0003677;GO:0003677/GO:0006355
TraesCS2D01G061500.1	NAC (No Apical Meristem) domain transcriptional regulator superfamily protein	387	5.2e-97	0.7117	gi|1032304075|gb|OAP18400.1|FEZ [Arabidopsis thaliana];gi|1063678980|ref|NP_174009.2|NAC (No Apical Meristem) domain transcriptional regulator superfamily protein [Arabidopsis thaliana]/gi|50401215|sp|Q9ZVH0.1|FEZ_ARATHRecName: Full=Protein FEZ AltName: Full=NAC domain-containing protein 9 Short=ANAC009/gi|4262176|gb|AAD14493.1|Hypothetical protein [Arabidopsis thaliana]/gi|1039010806|gb|AEE30752…	Arabidopsis thaliana;Arabidopsis thaliana/Arabidopsis thaliana/Arabidopsis thaliana/Arabidopsis thaliana;Arabidopsis thaliana/Arabidopsis thaliana/Arabidopsis thaliana/Arabidopsis thaliana;Arabidopsis thaliana;Arabidopsis thaliana/Arabidopsis thaliana/Arabidopsis thaliana/Arabidopsis thaliana/Arabidopsis thaliana/Arabidopsis thaliana;Arabidopsis thaliana;Arabidopsis thaliana/Arabidopsis thaliana/…	5.2E-97;6.6E-97;2.0E-91;8.7E-91;8.2E-68;1.1E-64;6.8E-64;6.7E-55;7.1E-55;8.0E-55;1.6E-54;1.9E-54;1.9E-54;1.9E-54;3.1E-54;3.4E-54;4.0E-54;4.1E-54;3.7E-52;1.0E-51	418;418;337;337;275;337;303;320;323;323;268;364;364;300;400;414;379;268;343;283	217;217;209;209;169;227;227;170;170;170;168;166;166;170;162;162;162;168;166;173	1032304075;4262176/1063678980/1039010806/50401215;332007096/10177980/50401161/334188082;1032281200;330255102/15224202/50401193/4544462/225898589/1032292844;1032289613;15795120/332641738/145338434;1032303925;30725366/332195662/75151353/26450820/18407026;21593425;21554255;332642163/12060426/7021736/28393364/15232606/75273137/15795116/28827466;1032292608;2443890;1032297328;75217017/30678002/33025048…	OAP18400;AEE30752/Q9ZVH0/AAD14493/NP_174009;NP_198798/BAB11386/AED94479/Q9FIW5;OAO95528;NP_181828/AEC10196/AAD22369/Q9SK55/BAH30425/OAP07170;OAP03940;BAB02498/NP_187897/AEE75259;OAP18250;Q8GY42/NP_564771/BAC42518/AAP37705/AEE33783;AAM65392;AAM63330;NP_188170/BAB02380/AAO50577/AEE75684/BAB20600/AAF35417/AAO42106/Q9LD44;OAP06935;AAB71483;OAP11654;Q9ZVP8/AAC78526/NP_565284/AEC05582;NP_850986/AEC0558…	296.59;296.204;279.641;277.715;216.853;210.69;207.608;184.882;184.882;184.882;182.185;184.882;184.882;182.956;185.267;185.652;184.496;181.03;178.333;175.252	gi|1032304075|gb|OAP18400.1|FEZ [Arabidopsis thaliana]	Arabidopsis thaliana	5.2e-97	IPR003441;noIPR;noIPR;IPR003441;IPR036093	NAC domain;NAC domain;NAC domain;NAC domain;NAC domain superfamily	PF02365 (PFAM);PTHR44574:SF3 (PANTHER);PTHR44574 (PANTHER);PS51005 (PROSITE_PROFILES);SSF101941 (SUPERFAMILY)	GO:0006355/GO:0003677;;;GO:0006355/GO:0003677;GO:0003677/GO:0006355
TraesCS2D01G061600.1	NAC (No Apical Meristem) domain transcriptional regulator superfamily protein	360	2.1e-92	0.7	gi|1032304075|gb|OAP18400.1|FEZ [Arabidopsis thaliana];gi|1063678980|ref|NP_174009.2|NAC (No Apical Meristem) domain transcriptional regulator superfamily protein [Arabidopsis thaliana]/gi|50401215|sp|Q9ZVH0.1|FEZ_ARATHRecName: Full=Protein FEZ AltName: Full=NAC domain-containing protein 9 Short=ANAC009/gi|4262176|gb|AAD14493.1|Hypothetical protein [Arabidopsis thaliana]/gi|1039010806|gb|AEE30752…	Arabidopsis thaliana;Arabidopsis thaliana/Arabidopsis thaliana/Arabidopsis thaliana/Arabidopsis thaliana;Arabidopsis thaliana/Arabidopsis thaliana/Arabidopsis thaliana/Arabidopsis thaliana;Arabidopsis thaliana;Arabidopsis thaliana/Arabidopsis thaliana/Arabidopsis thaliana/Arabidopsis thaliana/Arabidopsis thaliana/Arabidopsis thaliana;Arabidopsis thaliana;Arabidopsis thaliana/Arabidopsis thaliana/…	2.1E-92;2.1E-92;2.5E-91;4.7E-91;7.5E-69;1.8E-62;1.6E-61;3.7E-55;5.5E-55;5.8E-55;7.2E-55;7.4E-55;8.0E-55;9.0E-55;1.0E-54;2.9E-54;7.3E-54;7.5E-54;1.0E-52;2.9E-52	418;418;337;337;275;337;303;268;268;400;414;379;323;320;323;300;364;364;283;269	210;210;247;247;173;187;187;170;170;163;163;163;170;170;170;170;163;163;171;211	1032304075;4262176/1063678980/1039010806/50401215;332007096/10177980/50401161/334188082;1032281200;330255102/15224202/50401193/4544462/225898589/1032292844;1032289613;15795120/332641738/145338434;15293163/18409291/12597796/332196811/50400809/1032300079/2780192/13430578;21554255;1032297328;75217017/30678002/330250488/20197337;30678000/24030186/330250487;30725366/332195662/75151353/26450820/1840702…	OAP18400;AEE30752/Q9ZVH0/AAD14493/NP_174009;NP_198798/BAB11386/AED94479/Q9FIW5;OAO95528;NP_181828/AEC10196/AAD22369/Q9SK55/BAH30425/OAP07170;OAP03940;BAB02498/NP_187897/AEE75259;CAA10955/AAG60108/AAK93692/OAP14404/O49255/NP_564966/AEE34932/AAK25911;AAM63330;OAP11654;Q9ZVP8/AAC78526/NP_565284/AEC05582;NP_850986/AEC05581/AAN41274;Q8GY42/NP_564771/BAC42518/AAP37705/AEE33783;OAP18250;AAM65392;AAB7148…	283.878;283.878;278.1;277.715;218.394;204.142;200.675;182.956;182.57;186.422;186.808;185.652;183.726;183.726;183.726;181.8;182.57;182.57;177.178;175.637	gi|1032304075|gb|OAP18400.1|FEZ [Arabidopsis thaliana]	Arabidopsis thaliana	2.1e-92	IPR003441;noIPR;noIPR;noIPR;noIPR;IPR003441;IPR036093	NAC domain;NAC domain;NAC domain;NAC domain;NAC domain;NAC domain;NAC domain superfamily	PF02365 (PFAM);PTHR44574:SF3 (PANTHER);PTHR44574:SF3 (PANTHER);PTHR44574 (PANTHER);PTHR44574 (PANTHER);PS51005 (PROSITE_PROFILES);SSF101941 (SUPERFAMILY)	GO:0006355/GO:0003677;;;;;GO:0006355/GO:0003677;GO:0003677/GO:0006355
TraesCS2D01G083700.1	NAC domain containing protein 41	329	9.7e-10	0.465	gi|1032277098|gb|OAO91426.1|NAC086 [Arabidopsis thaliana];gi|15237939|ref|NP_197228.1|NAC domain containing protein 86 [Arabidopsis thaliana]/gi|75170237|sp|Q9FFI5.1|NAC86_ARATHRecName: Full=NAC domain-containing protein 86 AltName: Full=NAM-like protein AltName: Full=No apical meristem-like protein/gi|10177071|dbj|BAB10513.1|NAM (no apical meristem)-like protein [Arabidopsis thaliana]/gi|3320050…	Arabidopsis thaliana;Arabidopsis thaliana/Arabidopsis thaliana/Arabidopsis thaliana/Arabidopsis thaliana;Arabidopsis thaliana/Arabidopsis thaliana/Arabidopsis thaliana/Arabidopsis thaliana/Arabidopsis thaliana/Arabidopsis thaliana/Arabidopsis thaliana;Arabidopsis thaliana/Arabidopsis thaliana/Arabidopsis thaliana/Arabidopsis thaliana/Arabidopsis thaliana;Arabidopsis thaliana;Arabidopsis thaliana/…	9.7E-10;1.0E-9;1.2E-9;2.9E-9;3.7E-9;6.8E-9;8.5E-9;1.1E-8;1.1E-8;1.1E-8;1.3E-8;1.3E-8;1.3E-8;1.3E-8;1.4E-8;1.6E-8;1.7E-8;2.5E-8;2.9E-8;3.6E-8	476;476;252;246;337;171;174;337;317;317;567;266;567;268;170;558;549;549;365;479	137;137;136;139;221;144;144;139;144;144;144;137;144;137;141;144;144;142;191;137	1032277098;10177071/75170237/332005022/15237939;23506087/15240042/75173208/332004477/14326560/1032279259/9955562;9294586/332642479/1032287162/67633638/15229511;1032281200;47169278/47169277/47169276/47169275/383875721/383875720;383875456/383875447/383875449/383875448/383875450/383875453/383875455/383875454;332007096/10177980/50401161/334188082;1032302465;15219112/50401153/17529068/12324647/3321947…	OAO91426;Q9FFI5/NP_197228/BAB10513/AED92405;AED91860/NP_196822/OAO93587/Q9FY93/CAC05446/AAK60324/AAN28903;AEE76000/BAB02867/NP_188400/AAY78743/OAP01489;OAO95528;1UT7_B/4DUL_B/1UT7_A/4DUL_A/1UT4_A/1UT4_B;3SWM_B/3SWM_A/3SWM_D/3SWP_A/3SWM_C/3SWP_C/3SWP_B/3SWP_D;NP_198798/BAB11386/AED94479/Q9FIW5;OAP16790;AAM51299/AEE32864/AAG52283/AAL38744/Q9C932/NP_175697;Q84K00/AAM91259/NP_196061/AED90739/CAB85547…	60.8474;60.8474;59.3066;58.151;58.5362;55.8398;55.4546;56.9954;56.9954;56.9954;57.3806;56.225;57.3806;56.225;55.0694;56.9954;56.9954;56.6102;55.8398;55.8398	gi|1032277098|gb|OAO91426.1|NAC086 [Arabidopsis thaliana]	Arabidopsis thaliana	9.7e-10	IPR003441;noIPR;IPR003441;IPR036093	NAC domain;NAC domain;NAC domain;NAC domain superfamily	PF02365 (PFAM);PTHR45605 (PANTHER);PS51005 (PROSITE_PROFILES);SSF101941 (SUPERFAMILY)	GO:0006355/GO:0003677;;GO:0006355/GO:0003677;GO:0003677/GO:0006355
TraesCS2D01G100600.1	NAM (no apical meristem)-like protein	368	5.3e-79	0.7149	gi|15240252|ref|NP_200951.1|NAC domain containing protein 100 [Arabidopsis thaliana]/gi|75171471|sp|Q9FLJ2.1|NC100_ARATHRecName: Full=NAC domain-containing protein 100 Short=ANAC100 Short=AtNAC5/gi|9757865|dbj|BAB08499.1|NAM (no apical meristem)-like protein [Arabidopsis thaliana]/gi|15451128|gb|AAK96835.1|NAM (no apical meristem)-like protein [Arabidopsis thaliana]/gi|20148335|gb|AAM10058.1|NAM …	Arabidopsis thaliana/Arabidopsis thaliana/Arabidopsis thaliana/Arabidopsis thaliana/Arabidopsis thaliana/Arabidopsis thaliana/Arabidopsis thaliana;Arabidopsis thaliana;Arabidopsis thaliana;Arabidopsis thaliana/Arabidopsis thaliana/Arabidopsis thaliana/Arabidopsis thaliana/Arabidopsis thaliana/Arabidopsis thaliana/Arabidopsis thaliana;Arabidopsis thaliana;Arabidopsis thaliana/Arabidopsis thaliana/…	5.3E-79;9.7E-78;1.5E-77;1.5E-77;6.3E-77;2.9E-76;3.3E-76;3.4E-76;8.5E-76;3.4E-75;9.2E-74;2.0E-73;1.2E-72;1.8E-72;1.2E-70;3.9E-70;7.6E-70;8.3E-69;2.3E-67;2.7E-67	336;285;323;285;275;315;338;329;335;335;316;314;375;373;322;310;337;318;316;316	173;243;160;243;237;160;275;166;342;342;206;161;159;159;168;160;160;167;162;162	15451128/15240252/75171471/1032281263/20148335/9757865/332010085;1032280616;21537315;15810577/20259575/15241819/9758337/332007071/75171213/31322199;21536866;21593288/30682054/332003810;13605595/75207262/19548079/1032290512/15229219/6223650/21537076/332640511;9759589/30102618/30682048/1032279922/75171523/332003809/110736032;332005148/42573407;42567931/332005147/75171176/110736689/9758909/103227782…	NP_200951/BAB08499/AAM10058/AED97468/OAO95591/Q9FLJ2/AAK96835;OAO94944;AAM61656;Q9FKA0/AAL07176/NP_198777/BAB08893/AED94454/AAO41710/AAM14130;AAM61198;AED91193/NP_850789/AAM65237;AAM61417/AAK32791/Q9SQQ6/AAF05864/AEE74032/NP_187056/AAL87404/OAP04839;Q9FLR3/AAP21227/OAO94250/NP_568182/BAE99988/AED91192/BAB11446;NP_974800/AED92531;Q9FK44/BAB09485/BAF00308/NP_197328/AAO64133/AED92530/AAP04055/OAO921…	246.899;241.891;242.662;241.506;239.58;239.195;239.965;239.58;238.81;237.269;233.032;231.876;231.876;231.491;224.942;223.402;223.402;220.32;216.468;216.083	gi|332010085|gb|AED97468.1|NAC domain containing protein 100 [Arabidopsis thaliana]/gi|15451128|gb|AAK96835.1|NAM (no apical meristem)-like protein [Arabidopsis thaliana]/gi|1032281263|gb|OAO95591.1|NAC100 [Arabidopsis thaliana]/gi|75171471|sp|Q9FLJ2.1|NC100_ARATHRecName: Full=NAC domain-containing protein 100 Short=ANAC100 Short=AtNAC5/gi|9757865|dbj|BAB08499.1|NAM (no apical meristem)-like prot…	Arabidopsis thaliana	5.3e-79	IPR003441;noIPR;noIPR;IPR003441;IPR036093	NAC domain;NAC domain;NAC domain;NAC domain;NAC domain superfamily	PF02365 (PFAM);PTHR31744 (PANTHER);PTHR31744:SF47 (PANTHER);PS51005 (PROSITE_PROFILES);SSF101941 (SUPERFAMILY)	GO:0006355/GO:0003677;;;GO:0006355/GO:0003677;GO:0003677/GO:0006355
TraesCS2D01G100700.1	NAM (no apical meristem)-like protein	427	7.2e-71	0.7837	gi|15240252|ref|NP_200951.1|NAC domain containing protein 100 [Arabidopsis thaliana]/gi|75171471|sp|Q9FLJ2.1|NC100_ARATHRecName: Full=NAC domain-containing protein 100 Short=ANAC100 Short=AtNAC5/gi|9757865|dbj|BAB08499.1|NAM (no apical meristem)-like protein [Arabidopsis thaliana]/gi|15451128|gb|AAK96835.1|NAM (no apical meristem)-like protein [Arabidopsis thaliana]/gi|20148335|gb|AAM10058.1|NAM …	Arabidopsis thaliana/Arabidopsis thaliana/Arabidopsis thaliana/Arabidopsis thaliana/Arabidopsis thaliana/Arabidopsis thaliana/Arabidopsis thaliana;Arabidopsis thaliana;Arabidopsis thaliana/Arabidopsis thaliana/Arabidopsis thaliana/Arabidopsis thaliana/Arabidopsis thaliana/Arabidopsis thaliana/Arabidopsis thaliana;Arabidopsis thaliana/Arabidopsis thaliana/Arabidopsis thaliana;Arabidopsis thaliana;…	7.2E-71;1.1E-69;5.7E-69;2.2E-68;6.3E-68;1.2E-67;4.8E-67;3.6E-66;5.4E-66;9.2E-66;2.1E-65;3.5E-65;4.9E-65;5.8E-65;7.1E-65;9.7E-65;5.8E-63;8.3E-63;1.1E-60;1.2E-60	336;323;329;315;285;285;275;322;335;338;335;375;318;373;316;314;310;337;316;316	149;146;147;146;160;160;149;147;150;144;150;144;147;144;135;135;163;163;141;141	15451128/15240252/75171471/1032281263/20148335/9757865/332010085;21537315;9759589/30102618/30682048/1032279922/75171523/332003809/110736032;21593288/30682054/332003810;1032280616;15810577/20259575/15241819/9758337/332007071/75171213/31322199;21536866;1032288938;332005148/42573407;13605595/75207262/19548079/1032290512/15229219/6223650/21537076/332640511;42567931/332005147/75171176/110736689/975890…	NP_200951/BAB08499/AAM10058/AED97468/OAO95591/Q9FLJ2/AAK96835;AAM61656;Q9FLR3/AAP21227/OAO94250/NP_568182/BAE99988/AED91192/BAB11446;AED91193/NP_850789/AAM65237;OAO94944;Q9FKA0/AAL07176/NP_198777/BAB08893/AED94454/AAO41710/AAM14130;AAM61198;OAP03265;NP_974800/AED92531;AAM61417/AAK32791/Q9SQQ6/AAF05864/AEE74032/NP_187056/AAL87404/OAP04839;Q9FK44/BAB09485/BAF00308/NP_197328/AAO64133/AED92530/AAP040…	228.024;224.557;223.016;221.09;218.779;218.009;216.083;215.312;215.312;214.927;213.772;214.542;212.231;213.772;211.846;211.46;206.838;207.223;201.06;200.675	gi|332010085|gb|AED97468.1|NAC domain containing protein 100 [Arabidopsis thaliana]/gi|15451128|gb|AAK96835.1|NAM (no apical meristem)-like protein [Arabidopsis thaliana]/gi|1032281263|gb|OAO95591.1|NAC100 [Arabidopsis thaliana]/gi|75171471|sp|Q9FLJ2.1|NC100_ARATHRecName: Full=NAC domain-containing protein 100 Short=ANAC100 Short=AtNAC5/gi|9757865|dbj|BAB08499.1|NAM (no apical meristem)-like prot…	Arabidopsis thaliana	7.2e-71	IPR003441;noIPR;noIPR;noIPR;IPR003441;IPR036093	NAC domain;NAC domain;NAC domain;NAC domain;NAC domain;NAC domain superfamily	PF02365 (PFAM);PTHR31744 (PANTHER);PTHR31744:SF47 (PANTHER);PTHR31744 (PANTHER);PS51005 (PROSITE_PROFILES);SSF101941 (SUPERFAMILY)	GO:0006355/GO:0003677;;;;GO:0006355/GO:0003677;GO:0003677/GO:0006355
TraesCS2D01G100800.1	NAM (no apical meristem)-like protein	276	4e-74	0.7203	gi|42567931|ref|NP_197328.3|NAC domain containing protein 87 [Arabidopsis thaliana]/gi|75171176|sp|Q9FK44.1|NAC87_ARATHRecName: Full=NAC domain-containing protein 87 Short=ANAC087/gi|9758909|dbj|BAB09485.1|NAM (no apical meristem)-like protein [Arabidopsis thaliana]/gi|28973617|gb|AAO64133.1|putative NAM (no apical meristem) protein [Arabidopsis thaliana]/gi|29824189|gb|AAP04055.1|putative NAM (n…	Arabidopsis thaliana/Arabidopsis thaliana/Arabidopsis thaliana/Arabidopsis thaliana/Arabidopsis thaliana/Arabidopsis thaliana/Arabidopsis thaliana/Arabidopsis thaliana;Arabidopsis thaliana/Arabidopsis thaliana;Arabidopsis thaliana/Arabidopsis thaliana/Arabidopsis thaliana/Arabidopsis thaliana/Arabidopsis thaliana/Arabidopsis thaliana/Arabidopsis thaliana/Arabidopsis thaliana;Arabidopsis thaliana/…	4.0E-74;9.7E-74;1.8E-72;9.8E-72;2.1E-71;4.5E-71;1.4E-70;4.8E-70;7.2E-70;3.7E-69;8.9E-68;9.4E-67;2.7E-66;5.4E-65;1.3E-64;1.7E-64;2.8E-64;4.3E-64;5.6E-64;3.2E-63	335;335;338;336;329;315;323;285;285;275;316;322;314;318;316;316;310;337;334;375	248;248;206;174;178;167;167;181;181;171;209;159;209;158;171;171;157;157;164;164	42567931/332005147/75171176/110736689/9758909/1032277822/29824189/28973617;332005148/42573407;13605595/75207262/19548079/1032290512/15229219/6223650/21537076/332640511;15451128/15240252/75171471/1032281263/20148335/9757865/332010085;9759589/30102618/30682048/1032279922/75171523/332003809/110736032;21593288/30682054/332003810;21537315;1032280616;15810577/20259575/15241819/9758337/332007071/7517121…	Q9FK44/BAB09485/BAF00308/NP_197328/AAO64133/AED92530/AAP04055/OAO92150;NP_974800/AED92531;AAM61417/AAK32791/Q9SQQ6/AAF05864/AEE74032/NP_187056/AAL87404/OAP04839;NP_200951/BAB08499/AAM10058/AED97468/OAO95591/Q9FLJ2/AAK96835;Q9FLR3/AAP21227/OAO94250/NP_568182/BAE99988/AED91192/BAB11446;AED91193/NP_850789/AAM65237;AAM61656;OAO94944;Q9FKA0/AAL07176/NP_198777/BAB08893/AED94454/AAO41710/AAM14130;AAM611…	231.106;229.95;226.868;224.942;223.787;222.631;221.476;218.779;218.394;216.468;214.157;211.846;210.305;207.223;206.068;205.682;204.912;205.297;204.912;204.142	gi|1032277822|gb|OAO92150.1|ANAC087 [Arabidopsis thaliana]/gi|42567931|ref|NP_197328.3|NAC domain containing protein 87 [Arabidopsis thaliana]/gi|28973617|gb|AAO64133.1|putative NAM (no apical meristem) protein [Arabidopsis thaliana]/gi|75171176|sp|Q9FK44.1|NAC87_ARATHRecName: Full=NAC domain-containing protein 87 Short=ANAC087/gi|29824189|gb|AAP04055.1|putative NAM (no apical meristem) protein […	Arabidopsis thaliana	4e-74	IPR003441;noIPR;noIPR;IPR003441;IPR036093	NAC domain;NAC domain;NAC domain;NAC domain;NAC domain superfamily	PF02365 (PFAM);PTHR31744:SF47 (PANTHER);PTHR31744 (PANTHER);PS51005 (PROSITE_PROFILES);SSF101941 (SUPERFAMILY)	GO:0006355/GO:0003677;;;GO:0006355/GO:0003677;GO:0003677/GO:0006355
TraesCS2D01G100900.1	NAM (no apical meristem)-like protein	353	1.1e-83	0.7298	gi|1032280616|gb|OAO94944.1|ORE1 [Arabidopsis thaliana];gi|15241819|ref|NP_198777.1|NAC domain containing protein 6 [Arabidopsis thaliana]/gi|75171213|sp|Q9FKA0.1|NAC92_ARATHRecName: Full=NAC domain-containing protein 92 Short=ANAC092 Short=AtNAC2 Short=AtNAC6 AltName: Full=Protein ORESARA 1/gi|9758337|dbj|BAB08893.1|unnamed protein product [Arabidopsis thaliana]/gi|15810577|gb|AAL07176.1|putativ…	Arabidopsis thaliana;Arabidopsis thaliana/Arabidopsis thaliana/Arabidopsis thaliana/Arabidopsis thaliana/Arabidopsis thaliana/Arabidopsis thaliana/Arabidopsis thaliana;Arabidopsis thaliana;Arabidopsis thaliana/Arabidopsis thaliana/Arabidopsis thaliana/Arabidopsis thaliana/Arabidopsis thaliana/Arabidopsis thaliana/Arabidopsis thaliana;Arabidopsis thaliana/Arabidopsis thaliana;Arabidopsis thaliana/…	1.1E-83;1.4E-83;1.5E-82;1.0E-81;2.0E-80;7.3E-80;7.6E-80;8.2E-80;6.7E-79;2.9E-78;5.2E-77;1.5E-75;6.2E-75;2.7E-74;9.9E-74;1.5E-73;2.1E-70;2.2E-70;3.6E-70;6.1E-70	285;285;275;336;335;335;323;329;315;338;322;318;316;314;375;373;316;316;310;334	236;236;227;172;208;208;165;174;168;216;162;160;204;162;162;159;280;280;152;198	1032280616;15810577/20259575/15241819/9758337/332007071/75171213/31322199;21536866;15451128/15240252/75171471/1032281263/20148335/9757865/332010085;332005148/42573407;42567931/332005147/75171176/110736689/9758909/1032277822/29824189/28973617;21537315;9759589/30102618/30682048/1032279922/75171523/332003809/110736032;21593288/30682054/332003810;13605595/75207262/19548079/1032290512/15229219/6223650…	OAO94944;Q9FKA0/AAL07176/NP_198777/BAB08893/AED94454/AAO41710/AAM14130;AAM61198;NP_200951/BAB08499/AAM10058/AED97468/OAO95591/Q9FLJ2/AAK96835;NP_974800/AED92531;Q9FK44/BAB09485/BAF00308/NP_197328/AAO64133/AED92530/AAP04055/OAO92150;AAM61656;Q9FLR3/AAP21227/OAO94250/NP_568182/BAE99988/AED91192/BAB11446;AED91193/NP_850789/AAM65237;AAM61417/AAK32791/Q9SQQ6/AAF05864/AEE74032/NP_187056/AAL87404/OAP048…	256.529;256.529;253.447;253.447;249.98;248.44;248.054;248.44;245.358;244.588;240.736;236.884;235.343;233.417;234.187;233.802;223.787;223.787;223.016;223.016	gi|1032280616|gb|OAO94944.1|ORE1 [Arabidopsis thaliana]	Arabidopsis thaliana	1.1e-83	IPR003441;noIPR;noIPR;IPR003441;IPR036093	NAC domain;NAC domain;NAC domain;NAC domain;NAC domain superfamily	PF02365 (PFAM);PTHR31744 (PANTHER);PTHR31744:SF47 (PANTHER);PS51005 (PROSITE_PROFILES);SSF101941 (SUPERFAMILY)	GO:0006355/GO:0003677;;;GO:0006355/GO:0003677;GO:0003677/GO:0006355
TraesCS2D01G101300.1	NAC domain containing protein 47	315	1.1e-53	0.5865	gi|21593425|gb|AAM65392.1|NAM protein, putative [Arabidopsis thaliana];gi|1032303925|gb|OAP18250.1|NAC025 [Arabidopsis thaliana];gi|18409291|ref|NP_564966.1|NAC-like, activated by AP3/PI [Arabidopsis thaliana]/gi|50400809|sp|O49255.1|NAC29_ARATHRecName: Full=NAC transcription factor 29 Short=AtNAC029 AltName: Full=Protein NAC-LIKE, ACTIVATED BY AP3/PI Short=AtNAP/gi|12597796|gb|AAG60108.1|AC07317…	Arabidopsis thaliana;Arabidopsis thaliana;Arabidopsis thaliana/Arabidopsis thaliana/Arabidopsis thaliana/Arabidopsis thaliana/Arabidopsis thaliana/Arabidopsis thaliana/Arabidopsis thaliana/Arabidopsis thaliana;Arabidopsis thaliana/Arabidopsis thaliana/Arabidopsis thaliana/Arabidopsis thaliana/Arabidopsis thaliana;Arabidopsis thaliana;Arabidopsis thaliana/Arabidopsis thaliana/Arabidopsis thaliana/…	1.1E-53;1.2E-53;1.3E-53;2.7E-53;3.3E-53;6.5E-53;1.0E-52;2.1E-52;3.6E-52;1.4E-49;2.7E-49;3.4E-49;4.6E-49;9.8E-49;2.0E-48;4.7E-48;5.2E-48;7.8E-48;1.9E-47;3.3E-45	323;320;268;359;359;323;268;300;343;269;312;322;253;364;289;252;364;283;306;317	170;170;167;204;204;170;167;170;192;201;201;201;168;208;170;168;208;170;201;190	21593425;1032303925;15293163/18409291/12597796/332196811/50400809/1032300079/2780192/13430578;29029082/332640512/30679026/110743057/75148193;1032291599;30725366/332195662/75151353/26450820/18407026;21554255;2443890;332640513/186509742/6223651;21594049/10177060;24030239/75151864/332010415/1032275569/30697896;1039019535/1063743076;15223963/30793825/75169934/26452970/12323394/332197858/1032305145;33…	AAM65392;OAP18250;CAA10955/AAG60108/AAK93692/OAP14404/O49255/NP_564966/AEE34932/AAK25911;AEE74033/NP_187057/AAO64920/BAE99421/Q84TD6;OAP05926;Q8GY42/NP_564771/BAC42518/AAP37705/AEE33783;AAM63330;AAB71483;NP_001118568/AAF05865/AEE74034;BAB10472/AAM65967;AED97798/OAO89897/NP_201184/Q8H115/AAN41296;ANM68679/NP_001330407;NP_177869/BAC43561/OAP19470/AEE35979/AAG51675/AAP40365/Q9CAR0;NP_188170/BAB02380…	179.489;179.104;177.563;179.489;179.489;177.563;175.252;175.637;176.022;167.162;167.933;167.933;165.236;167.933;164.851;162.54;166.007;163.31;162.925;157.147	gi|21593425|gb|AAM65392.1|NAM protein, putative [Arabidopsis thaliana]	Arabidopsis thaliana	1.1e-53	IPR003441;noIPR;IPR003441;IPR036093	NAC domain;NAC domain;NAC domain;NAC domain superfamily	PF02365 (PFAM);PTHR45430 (PANTHER);PS51005 (PROSITE_PROFILES);SSF101941 (SUPERFAMILY)	GO:0006355/GO:0003677;;GO:0006355/GO:0003677;GO:0003677/GO:0006355
TraesCS2D01G101400.1	NAC domain containing protein 47	355	1.6e-81	0.7244	gi|18409291|ref|NP_564966.1|NAC-like, activated by AP3/PI [Arabidopsis thaliana]/gi|50400809|sp|O49255.1|NAC29_ARATHRecName: Full=NAC transcription factor 29 Short=AtNAC029 AltName: Full=Protein NAC-LIKE, ACTIVATED BY AP3/PI Short=AtNAP/gi|12597796|gb|AAG60108.1|AC073178_19unknown protein [Arabidopsis thaliana]/gi|13430578|gb|AAK25911.1|AF360201_1unknown protein [Arabidopsis thaliana]/gi|2780192|…	Arabidopsis thaliana/Arabidopsis thaliana/Arabidopsis thaliana/Arabidopsis thaliana/Arabidopsis thaliana/Arabidopsis thaliana/Arabidopsis thaliana/Arabidopsis thaliana;Arabidopsis thaliana;Arabidopsis thaliana;Arabidopsis thaliana;Arabidopsis thaliana/Arabidopsis thaliana/Arabidopsis thaliana/Arabidopsis thaliana/Arabidopsis thaliana;Arabidopsis thaliana/Arabidopsis thaliana/Arabidopsis thaliana/…	1.6E-81;1.7E-80;4.4E-80;4.4E-80;3.1E-79;5.1E-79;8.5E-79;1.6E-78;1.1E-77;1.3E-73;1.4E-73;2.8E-73;1.6E-72;2.9E-72;2.9E-72;7.3E-72;8.0E-72;2.4E-71;2.5E-71;3.2E-71	268;268;320;323;323;359;300;359;343;364;364;253;289;269;252;312;322;317;317;283	169;169;171;171;171;205;171;204;193;182;182;171;173;205;171;205;205;211;211;237	15293163/18409291/12597796/332196811/50400809/1032300079/2780192/13430578;21554255;1032303925;21593425;30725366/332195662/75151353/26450820/18407026;29029082/332640512/30679026/110743057/75148193;2443890;1032291599;332640513/186509742/6223651;332642163/12060426/7021736/28393364/15232606/75273137/15795116/28827466;1032292608;15223963/30793825/75169934/26452970/12323394/332197858/1032305145;5131620…	CAA10955/AAG60108/AAK93692/OAP14404/O49255/NP_564966/AEE34932/AAK25911;AAM63330;OAP18250;AAM65392;Q8GY42/NP_564771/BAC42518/AAP37705/AEE33783;AEE74033/NP_187057/AAO64920/BAE99421/Q84TD6;AAB71483;OAP05926;NP_001118568/AAF05865/AEE74034;NP_188170/BAB02380/AAO50577/AEE75684/BAB20600/AAF35417/AAO42106/Q9LD44;OAP06935;NP_177869/BAC43561/OAP19470/AEE35979/AAG51675/AAP40365/Q9CAR0;AEE27326/AAK43936/AAF7…	250.751;248.054;248.825;248.825;246.514;247.284;244.588;246.128;243.432;233.417;233.417;228.794;228.409;226.868;226.483;227.254;227.639;226.098;226.098;224.942	gi|12597796|gb|AAG60108.1|AC073178_19unknown protein [Arabidopsis thaliana]/gi|1032300079|gb|OAP14404.1|NAP [Arabidopsis thaliana]/gi|18409291|ref|NP_564966.1|NAC-like, activated by AP3/PI [Arabidopsis thaliana]/gi|15293163|gb|AAK93692.1|unknown protein [Arabidopsis thaliana]/gi|50400809|sp|O49255.1|NAC29_ARATHRecName: Full=NAC transcription factor 29 Short=AtNAC029 AltName: Full=Protein NAC-LIKE…	Arabidopsis thaliana	1.6e-81	IPR003441;noIPR;IPR003441;IPR036093	NAC domain;NAC domain;NAC domain;NAC domain superfamily	PF02365 (PFAM);PTHR45430 (PANTHER);PS51005 (PROSITE_PROFILES);SSF101941 (SUPERFAMILY)	GO:0006355/GO:0003677;;GO:0006355/GO:0003677;GO:0003677/GO:0006355
TraesCS2D01G111100LC.1	NAM (no apical meristem)-like protein	121	5.6e-30	0.6565	gi|15241819|ref|NP_198777.1|NAC domain containing protein 6 [Arabidopsis thaliana]/gi|75171213|sp|Q9FKA0.1|NAC92_ARATHRecName: Full=NAC domain-containing protein 92 Short=ANAC092 Short=AtNAC2 Short=AtNAC6 AltName: Full=Protein ORESARA 1/gi|9758337|dbj|BAB08893.1|unnamed protein product [Arabidopsis thaliana]/gi|15810577|gb|AAL07176.1|putative NAM / CUC2 protein [Arabidopsis thaliana]/gi|20259575|…	Arabidopsis thaliana/Arabidopsis thaliana/Arabidopsis thaliana/Arabidopsis thaliana/Arabidopsis thaliana/Arabidopsis thaliana/Arabidopsis thaliana;Arabidopsis thaliana;Arabidopsis thaliana;Arabidopsis thaliana;Arabidopsis thaliana/Arabidopsis thaliana/Arabidopsis thaliana/Arabidopsis thaliana/Arabidopsis thaliana/Arabidopsis thaliana;Arabidopsis thaliana/Arabidopsis thaliana/Arabidopsis thaliana/…	5.6E-30;5.8E-30;1.9E-29;8.7E-29;1.2E-28;1.3E-27;1.5E-27;6.4E-27;7.1E-27;7.8E-27;2.5E-26;2.8E-26;6.9E-26;7.3E-26;1.1E-25;1.9E-25;8.4E-25;9.3E-25;3.5E-24;6.2E-24	285;285;275;322;318;329;336;315;316;314;316;316;323;335;338;335;375;373;310;337	105;105;99;89;89;99;99;89;89;89;96;96;89;113;113;113;88;88;87;87	15810577/20259575/15241819/9758337/332007071/75171213/31322199;1032280616;21536866;1032288938;17065124/15228570/11994707/332644006/75273669/30984532;9759589/30102618/30682048/1032279922/75171523/332003809/110736032;15451128/15240252/75171471/1032281263/20148335/9757865/332010085;21593288/30682054/332003810;1032290067;11994103/332642571/15229637;4337200/15224139/30682415/330252483/330252482;103229…	Q9FKA0/AAL07176/NP_198777/BAB08893/AED94454/AAO41710/AAM14130;OAO94944;AAM61198;OAP03265;AEE77527/AAP42729/BAB02945/Q9LJW3/AAL32716/NP_189546;Q9FLR3/AAP21227/OAO94250/NP_568182/BAE99988/AED91192/BAB11446;NP_200951/BAB08499/AAM10058/AED97468/OAO95591/Q9FLJ2/AAK96835;AED91193/NP_850789/AAM65237;OAP04394;AEE76092/BAB01106/NP_188469;NP_850054/AEC07577/AEC07576/NP_180019/AAD18114;OAP09399;AAM61656;NP_…	109.768;109.768;108.227;107.457;107.071;104.375;104.375;102.449;102.449;102.064;100.908;100.523;99.7525;99.7525;99.3673;98.9821;97.8265;97.4413;95.1301;94.7449	gi|15810577|gb|AAL07176.1|putative NAM / CUC2 protein [Arabidopsis thaliana]/gi|9758337|dbj|BAB08893.1|unnamed protein product [Arabidopsis thaliana]/gi|31322199|gb|AAO41710.1|no apical meristem-like protein [Arabidopsis thaliana]/gi|332007071|gb|AED94454.1|NAC domain containing protein 6 [Arabidopsis thaliana]/gi|20259575|gb|AAM14130.1|putative NAM/CUC2 protein [Arabidopsis thaliana]/gi|15241819…	Arabidopsis thaliana	5.6e-30	IPR003441;noIPR;noIPR;IPR003441;IPR036093	NAC domain;NAC domain;NAC domain;NAC domain;NAC domain superfamily	PF02365 (PFAM);PTHR31744 (PANTHER);PTHR31744:SF47 (PANTHER);PS51005 (PROSITE_PROFILES);SSF101941 (SUPERFAMILY)	GO:0006355/GO:0003677;;;GO:0006355/GO:0003677;GO:0003677/GO:0006355
TraesCS2D01G214100.1	NAC domain containing protein 47	399	8.6e-97	0.7531	gi|1032303925|gb|OAP18250.1|NAC025 [Arabidopsis thaliana];gi|21593425|gb|AAM65392.1|NAM protein, putative [Arabidopsis thaliana];gi|18407026|ref|NP_564771.1|NAC domain containing protein 25 [Arabidopsis thaliana]/gi|75151353|sp|Q8GY42.1|NAC25_ARATHRecName: Full=NAC transcription factor 25 Short=AtNAC025/gi|26450820|dbj|BAC42518.1|unknown protein [Arabidopsis thaliana]/gi|30725366|gb|AAP37705.1|At…	Arabidopsis thaliana;Arabidopsis thaliana;Arabidopsis thaliana/Arabidopsis thaliana/Arabidopsis thaliana/Arabidopsis thaliana/Arabidopsis thaliana;Arabidopsis thaliana;Arabidopsis thaliana/Arabidopsis thaliana/Arabidopsis thaliana/Arabidopsis thaliana/Arabidopsis thaliana/Arabidopsis thaliana/Arabidopsis thaliana/Arabidopsis thaliana;Arabidopsis thaliana;Arabidopsis thaliana;Arabidopsis thaliana/…	8.6E-97;5.3E-96;7.7E-96;8.6E-96;6.1E-93;7.2E-93;4.4E-82;1.9E-81;6.7E-81;8.3E-81;1.7E-80;6.3E-80;8.1E-80;5.0E-79;1.2E-76;7.0E-76;7.4E-74;8.8E-74;1.7E-73;2.0E-73	320;323;323;300;364;364;359;343;359;268;268;320;320;320;253;252;171;174;317;317	253;188;253;253;241;241;181;168;181;191;191;170;170;170;209;209;170;170;170;170	1032303925;21593425;30725366/332195662/75151353/26450820/18407026;2443890;332642163/12060426/7021736/28393364/15232606/75273137/15795116/28827466;1032292608;1032291599;332640513/186509742/6223651;29029082/332640512/30679026/110743057/75148193;21554255;15293163/18409291/12597796/332196811/50400809/1032300079/2780192/13430578;4325282/4325286/12324644/332194742/50401213/1032299451/15219110;20466640/…	OAP18250;AAM65392;Q8GY42/NP_564771/BAC42518/AAP37705/AEE33783;AAB71483;NP_188170/BAB02380/AAO50577/AEE75684/BAB20600/AAF35417/AAO42106/Q9LD44;OAP06935;OAP05926;NP_001118568/AAF05865/AEE74034;AEE74033/NP_187057/AAO64920/BAE99421/Q84TD6;AAM63330;CAA10955/AAG60108/AAK93692/OAP14404/O49255/NP_564966/AEE34932/AAK25911;NP_175696/OAP13776/AEE32863/AAD17314/Q9ZNU2/AAD17313/AAG52280;AAM20637/AAN15611;AAM6…	293.123;291.197;290.812;289.656;284.648;284.648;256.914;254.603;253.832;250.366;249.595;249.98;249.595;247.669;239.195;237.269;228.794;228.794;233.417;233.032	gi|1032303925|gb|OAP18250.1|NAC025 [Arabidopsis thaliana]	Arabidopsis thaliana	8.6e-97	IPR003441;noIPR;noIPR;IPR003441;IPR036093	NAC domain;NAC domain;NAC domain;NAC domain;NAC domain superfamily	PF02365 (PFAM);PTHR45430 (PANTHER);PTHR45430:SF1 (PANTHER);PS51005 (PROSITE_PROFILES);SSF101941 (SUPERFAMILY)	GO:0006355/GO:0003677;;;GO:0006355/GO:0003677;GO:0003677/GO:0006355
TraesCS2D01G305300.1	xylem NAC domain 1	199	5.9e-62	0.5708	gi|30698042|ref|NP_201258.2|xylem NAC domain 1 [Arabidopsis thaliana]/gi|75150994|sp|Q8GWK6.1|NC104_ARATHRecName: Full=NAC domain-containing protein 104 Short=ANAC104 AltName: Full=Protein XYLEM NAC DOMAIN 1/gi|26452583|dbj|BAC43376.1|unknown protein [Arabidopsis thaliana]/gi|107738104|gb|ABF83636.1|At5g64530 [Arabidopsis thaliana]/gi|332010530|gb|AED97913.1|xylem NAC domain 1 [Arabidopsis thalia…	Arabidopsis thaliana/Arabidopsis thaliana/Arabidopsis thaliana/Arabidopsis thaliana/Arabidopsis thaliana/Arabidopsis thaliana;Arabidopsis thaliana;Arabidopsis thaliana/Arabidopsis thaliana;Arabidopsis thaliana;Arabidopsis thaliana/Arabidopsis thaliana/Arabidopsis thaliana/Arabidopsis thaliana/Arabidopsis thaliana/Arabidopsis thaliana/Arabidopsis thaliana/Arabidopsis thaliana;Arabidopsis thaliana;…	5.9E-62;2.5E-59;1.2E-45;8.6E-37;2.7E-36;7.3E-36;7.5E-36;2.8E-35;6.7E-35;1.2E-34;1.3E-34;2.1E-33;2.2E-33;9.5E-33;2.0E-32;2.4E-32;2.6E-32;5.1E-32;7.5E-31;8.0E-31	187;192;158;268;268;323;320;300;323;171;174;317;317;317;292;297;297;317;253;343	197;193;123;191;191;175;175;175;175;171;171;178;178;171;171;171;171;171;168;180	107738104/26452583/75150994/332010530/30698042/1032276872;10178056;1063743205/1039021508;21554255;15293163/18409291/12597796/332196811/50400809/1032300079/2780192/13430578;21593425;1032303925;2443890;30725366/332195662/75151353/26450820/18407026;47169278/47169277/47169276/47169275/383875721/383875720;383875456/383875447/383875449/383875448/383875450/383875453/383875455/383875454;1032302465;152191…	ABF83636/NP_201258/BAC43376/Q8GWK6/AED97913/OAO91200;BAB11420;NP_001332105/ANM70499;AAM63330;CAA10955/AAG60108/AAK93692/OAP14404/O49255/NP_564966/AEE34932/AAK25911;AAM65392;OAP18250;AAB71483;Q8GY42/NP_564771/BAC42518/AAP37705/AEE33783;1UT7_B/4DUL_B/1UT7_A/4DUL_A/1UT4_A/1UT4_B;3SWM_B/3SWM_A/3SWM_D/3SWP_A/3SWM_C/3SWP_C/3SWP_B/3SWP_D;OAP16790;AAM51299/AEE32864/AAG52283/AAL38744/Q9C932/NP_175697;Q9LD…	191.815;185.267;149.443;130.183;128.642;129.028;129.028;127.102;126.716;121.709;121.709;122.479;122.479;120.939;119.398;119.398;119.013;119.013;114.39;116.316	gi|332010530|gb|AED97913.1|xylem NAC domain 1 [Arabidopsis thaliana]/gi|26452583|dbj|BAC43376.1|unknown protein [Arabidopsis thaliana]/gi|1032276872|gb|OAO91200.1|XND1 [Arabidopsis thaliana]/gi|30698042|ref|NP_201258.2|xylem NAC domain 1 [Arabidopsis thaliana]/gi|107738104|gb|ABF83636.1|At5g64530 [Arabidopsis thaliana]/gi|75150994|sp|Q8GWK6.1|NC104_ARATHRecName: Full=NAC domain-containing protein…	Arabidopsis thaliana	5.9e-62	IPR003441;noIPR;noIPR;IPR003441;IPR036093	NAC domain;NAC domain;NAC domain;NAC domain;NAC domain superfamily	PF02365 (PFAM);PTHR45193:SF3 (PANTHER);PTHR45193 (PANTHER);PS51005 (PROSITE_PROFILES);SSF101941 (SUPERFAMILY)	GO:0006355/GO:0003677;;;GO:0006355/GO:0003677;GO:0003677/GO:0006355
TraesCS2D01G309800.1	NAC (No Apical Meristem) domain transcriptional regulator superfamily protein	336	1.4e-110	0.7438	gi|1032282237|gb|OAO96564.1|NAC070 [Arabidopsis thaliana];gi|15235031|ref|NP_192773.1|NAC domain containing protein 70 [Arabidopsis thaliana]/gi|75266399|sp|Q9SV87.1|BRN2_ARATHRecName: Full=Protein BEARSKIN2 AltName: Full=NAC domain-containing protein 70 Short=ANAC070/gi|4538964|emb|CAB39788.1|NAM/NAP like protein [Arabidopsis thaliana]/gi|7267732|emb|CAB78158.1|NAM/NAP like protein [Arabidopsis …	Arabidopsis thaliana;Arabidopsis thaliana/Arabidopsis thaliana/Arabidopsis thaliana/Arabidopsis thaliana/Arabidopsis thaliana/Arabidopsis thaliana;Arabidopsis thaliana/Arabidopsis thaliana/Arabidopsis thaliana/Arabidopsis thaliana/Arabidopsis thaliana;Arabidopsis thaliana;Arabidopsis thaliana/Arabidopsis thaliana/Arabidopsis thaliana/Arabidopsis thaliana/Arabidopsis thaliana;Arabidopsis thaliana/…	1.4E-110;1.9E-110;1.7E-99;2.2E-85;2.3E-85;2.7E-85;1.2E-83;1.2E-83;1.7E-83;6.5E-83;2.2E-81;1.1E-80;6.7E-80;1.2E-79;1.5E-79;8.1E-79;4.9E-78;2.8E-77;3.0E-77;3.8E-77	341;341;305;358;358;371;365;365;364;399;334;334;365;381;377;396;394;342;395;292	371;367;242;181;181;158;204;204;204;204;180;180;233;210;210;175;175;160;153;161	1032282237;4538964/22136592/75266399/7267732/332657470/15235031;1032299102/15217491/75169462/12322577/332193459;1032299120;332193406/119368830/75176913/15223299/6714280;1063697379/42572175/1032304044/332198145/7715611/332198146/1039011200/75191796/332198147/1039011201/1063693495/15219419/42572177;27754598;30690500/56550701/97180062/330255656;1032295883;3510262;21536577/1032291804;75182651/3326467…	OAO96564;Q9SV87/CAB39788/CAB78158/AEE82870/AAM91615/NP_192773;AEE31580/OAP13427/AAG51291/Q9C878/NP_174598;OAP13445;AAF25976/Q9LPI7/AEE31527/ABL67723/NP_174554;NP_001323331/ANM61092/ANM61091/AEE36266/AEE36267/AEE36268/NP_974179/NP_974178/OAP18369/AAF68129/NP_178076/Q9MA17/NP_001319416;AAO22745;AEC10750/NP_182200/Q84WP6/AAV97804;OAP10209;AAC33506;OAP06131/AAM60909;CAB71898/NP_191750/Q9M274/AEE80278…	326.635;326.25;296.975;262.692;262.692;263.077;258.84;258.84;258.07;258.07;251.906;249.98;249.21;248.825;248.44;247.284;245.358;241.506;243.047;239.58	gi|1032282237|gb|OAO96564.1|NAC070 [Arabidopsis thaliana]	Arabidopsis thaliana	1.4e-110	IPR003441;noIPR;IPR033519;IPR003441;IPR036093	NAC domain;NAC domain;Protein BEARSKIN;NAC domain;NAC domain superfamily	PF02365 (PFAM);PTHR31989 (PANTHER);PTHR31989:SF18 (PANTHER);PS51005 (PROSITE_PROFILES);SSF101941 (SUPERFAMILY)	GO:0006355/GO:0003677;;;GO:0006355/GO:0003677;GO:0003677/GO:0006355
TraesCS2D01G324700.1	NAM (no apical meristem)-like protein	353	2.6e-93	0.6572	gi|15240252|ref|NP_200951.1|NAC domain containing protein 100 [Arabidopsis thaliana]/gi|75171471|sp|Q9FLJ2.1|NC100_ARATHRecName: Full=NAC domain-containing protein 100 Short=ANAC100 Short=AtNAC5/gi|9757865|dbj|BAB08499.1|NAM (no apical meristem)-like protein [Arabidopsis thaliana]/gi|15451128|gb|AAK96835.1|NAM (no apical meristem)-like protein [Arabidopsis thaliana]/gi|20148335|gb|AAM10058.1|NAM …	Arabidopsis thaliana/Arabidopsis thaliana/Arabidopsis thaliana/Arabidopsis thaliana/Arabidopsis thaliana/Arabidopsis thaliana/Arabidopsis thaliana;Arabidopsis thaliana;Arabidopsis thaliana/Arabidopsis thaliana/Arabidopsis thaliana/Arabidopsis thaliana/Arabidopsis thaliana/Arabidopsis thaliana/Arabidopsis thaliana;Arabidopsis thaliana/Arabidopsis thaliana/Arabidopsis thaliana;Arabidopsis thaliana;…	2.6E-93;3.9E-92;1.7E-88;3.4E-88;2.4E-86;4.9E-86;2.1E-85;2.2E-83;4.1E-81;1.5E-80;1.9E-77;4.2E-77;4.3E-77;2.3E-76;1.1E-75;1.4E-75;8.4E-75;2.1E-74;3.1E-72;3.1E-72	336;323;329;315;285;285;275;338;335;335;316;322;314;318;375;373;310;337;316;316	360;354;356;348;285;285;281;340;336;336;162;274;162;170;193;175;225;225;178;178	15451128/15240252/75171471/1032281263/20148335/9757865/332010085;21537315;9759589/30102618/30682048/1032279922/75171523/332003809/110736032;21593288/30682054/332003810;1032280616;15810577/20259575/15241819/9758337/332007071/75171213/31322199;21536866;13605595/75207262/19548079/1032290512/15229219/6223650/21537076/332640511;332005148/42573407;42567931/332005147/75171176/110736689/9758909/103227782…	NP_200951/BAB08499/AAM10058/AED97468/OAO95591/Q9FLJ2/AAK96835;AAM61656;Q9FLR3/AAP21227/OAO94250/NP_568182/BAE99988/AED91192/BAB11446;AED91193/NP_850789/AAM65237;OAO94944;Q9FKA0/AAL07176/NP_198777/BAB08893/AED94454/AAO41710/AAM14130;AAM61198;AAM61417/AAK32791/Q9SQQ6/AAF05864/AEE74032/NP_187056/AAL87404/OAP04839;NP_974800/AED92531;Q9FK44/BAB09485/BAF00308/NP_197328/AAO64133/AED92530/AAP04055/OAO921…	283.108;279.641;270.396;269.24;263.462;262.692;260.766;257.684;251.906;250.366;241.891;241.121;240.736;239.195;239.195;238.81;234.958;234.572;228.409;228.409	gi|332010085|gb|AED97468.1|NAC domain containing protein 100 [Arabidopsis thaliana]/gi|15451128|gb|AAK96835.1|NAM (no apical meristem)-like protein [Arabidopsis thaliana]/gi|1032281263|gb|OAO95591.1|NAC100 [Arabidopsis thaliana]/gi|75171471|sp|Q9FLJ2.1|NC100_ARATHRecName: Full=NAC domain-containing protein 100 Short=ANAC100 Short=AtNAC5/gi|9757865|dbj|BAB08499.1|NAM (no apical meristem)-like prot…	Arabidopsis thaliana	2.6e-93	IPR003441;noIPR;noIPR;IPR003441;IPR036093	NAC domain;NAC domain;NAC domain;NAC domain;NAC domain superfamily	PF02365 (PFAM);PTHR31744 (PANTHER);PTHR31744:SF12 (PANTHER);PS51005 (PROSITE_PROFILES);SSF101941 (SUPERFAMILY)	GO:0006355/GO:0003677;;;GO:0006355/GO:0003677;GO:0003677/GO:0006355
TraesCS2D01G334200.1	NAC with transmembrane motif1	225	1.9e-12	0.445	gi|15228570|ref|NP_189546.1|NAC domain containing protein 3 [Arabidopsis thaliana]/gi|75273669|sp|Q9LJW3.1|NAC59_ARATHRecName: Full=NAC domain-containing protein 59 Short=ANAC059 Short=AtNAC3 AltName: Full=Protein ORE1 SISTER1/gi|11994707|dbj|BAB02945.1|NAM (no apical meristem)-like protein [Arabidopsis thaliana]/gi|17065124|gb|AAL32716.1|Unknown protein [Arabidopsis thaliana]/gi|30984532|gb|AAP4…	Arabidopsis thaliana/Arabidopsis thaliana/Arabidopsis thaliana/Arabidopsis thaliana/Arabidopsis thaliana/Arabidopsis thaliana;Arabidopsis thaliana;Arabidopsis thaliana/Arabidopsis thaliana/Arabidopsis thaliana/Arabidopsis thaliana/Arabidopsis thaliana/Arabidopsis thaliana;Arabidopsis thaliana;Arabidopsis thaliana;Arabidopsis thaliana/Arabidopsis thaliana/Arabidopsis thaliana/Arabidopsis thaliana/…	1.9E-12;4.3E-12;8.1E-11;1.0E-10;1.0E-10;1.1E-10;1.5E-10;1.6E-10;1.9E-10;1.9E-10;2.0E-10;3.6E-10;3.8E-10;2.8E-9;2.9E-9;3.2E-9;3.6E-9;5.2E-9;6.1E-9;6.3E-9	318;322;375;373;323;336;315;329;285;275;285;316;316;174;171;473;423;421;334;390	167;169;178;171;172;172;172;172;171;141;141;168;168;146;146;139;139;139;170;139	17065124/15228570/11994707/332644006/75273669/30984532;1032288938;75096907/10177257/332009049/124301024/1944132/15238882;1032276451;21537315;15451128/15240252/75171471/1032281263/20148335/9757865/332010085;21593288/30682054/332003810;9759589/30102618/30682048/1032279922/75171523/332003809/110736032;1032280616;21536866;15810577/20259575/15241819/9758337/332007071/75171213/31322199;4337200/15224139…	AEE77527/AAP42729/BAB02945/Q9LJW3/AAL32716/NP_189546;OAP03265;O04017/BAA19529/ABN04764/BAB10725/NP_200206/AED96432;OAO90779;AAM61656;NP_200951/BAB08499/AAM10058/AED97468/OAO95591/Q9FLJ2/AAK96835;AED91193/NP_850789/AAM65237;Q9FLR3/AAP21227/OAO94250/NP_568182/BAE99988/AED91192/BAB11446;OAO94944;AAM61198;Q9FKA0/AAL07176/NP_198777/BAB08893/AED94454/AAO41710/AAM14130;NP_850054/AEC07577/AEC07576/NP_180…	66.6254;65.4698;62.003;61.6178;61.6178;61.6178;60.8474;60.8474;60.4622;60.4622;60.4622;60.077;59.6918;55.8398;55.8398;57.3806;57.3806;56.6102;56.225;56.6102	gi|332644006|gb|AEE77527.1|NAC domain containing protein 3 [Arabidopsis thaliana]/gi|17065124|gb|AAL32716.1|Unknown protein [Arabidopsis thaliana]/gi|15228570|ref|NP_189546.1|NAC domain containing protein 3 [Arabidopsis thaliana]/gi|75273669|sp|Q9LJW3.1|NAC59_ARATHRecName: Full=NAC domain-containing protein 59 Short=ANAC059 Short=AtNAC3 AltName: Full=Protein ORE1 SISTER1/gi|30984532|gb|AAP42729.1…	Arabidopsis thaliana	1.9e-12	IPR003441;noIPR;noIPR;IPR003441;IPR036093	NAC domain;NAC domain;NAC domain;NAC domain;NAC domain superfamily	PF02365 (PFAM);PTHR31989:SF49 (PANTHER);PTHR31989 (PANTHER);PS51005 (PROSITE_PROFILES);SSF101941 (SUPERFAMILY)	GO:0006355/GO:0003677;;;GO:0006355/GO:0003677;GO:0003677/GO:0006355
TraesCS2D01G334300.1	NAC domain containing protein 80	196	5.6e-08	0.4158	gi|23397338|gb|AAK76517.2|unknown protein, partial [Arabidopsis thaliana];gi|145334985|ref|NP_171726.2|NAC domain containing protein 4 [Arabidopsis thaliana]/gi|257051037|sp|O81913.2|NAC4_ARATHRecName: Full=NAC domain-containing protein 4 Short=ANAC004/gi|225897860|dbj|BAH30262.1|hypothetical protein, partial [Arabidopsis thaliana]/gi|332189284|gb|AEE27405.1|NAC domain containing protein 4 [Arabi…	Arabidopsis thaliana;Arabidopsis thaliana/Arabidopsis thaliana/Arabidopsis thaliana/Arabidopsis thaliana/Arabidopsis thaliana;Arabidopsis thaliana;Arabidopsis thaliana;Arabidopsis thaliana;Arabidopsis thaliana;Arabidopsis thaliana/Arabidopsis thaliana/Arabidopsis thaliana/Arabidopsis thaliana/Arabidopsis thaliana/Arabidopsis thaliana;Arabidopsis thaliana;Arabidopsis thaliana/Arabidopsis thaliana/…	5.6E-8;9.9E-8;1.2E-7;1.5E-7;3.2E-7;3.3E-7;4.0E-7;4.0E-7;4.4E-7;6.6E-7;6.8E-7;7.5E-7;8.4E-7;8.6E-7;1.1E-6;1.5E-6;1.5E-6;1.8E-6;2.0E-6;2.1E-6	306;359;345;322;320;323;318;300;323;315;329;269;322;312;337;457;457;156;285;285	172;140;140;185;140;140;184;141;140;171;171;171;171;171;134;134;134;146;139;139	23397338;145334985/225897860/1032304405/332189284/257051037;3258573;1032288938;1032303925;21593425;17065124/15228570/11994707/332644006/75273669/30984532;2443890;30725366/332195662/75151353/26450820/18407026;21593288/30682054/332003810;9759589/30102618/30682048/1032279922/75171523/332003809/110736032;21594049/10177060;1039019535/1063743076;24030239/75151864/332010415/1032275569/30697896;103228961…	AAK76517;O81913/AEE27405/BAH30262/OAP18730/NP_171726;AAC24383;OAP03265;OAP18250;AAM65392;AEE77527/AAP42729/BAB02945/Q9LJW3/AAL32716/NP_189546;AAB71483;Q8GY42/NP_564771/BAC42518/AAP37705/AEE33783;AED91193/NP_850789/AAM65237;Q9FLR3/AAP21227/OAO94250/NP_568182/BAE99988/AED91192/BAB11446;BAB10472/AAM65967;ANM68679/NP_001330407;AED97798/OAO89897/NP_201184/Q8H115/AAN41296;OAP03940;OAO99047;CAB77725/AEE…	52.7582;52.373;51.9878;51.6026;50.8322;50.8322;50.447;50.447;50.447;49.6766;49.6766;49.2914;49.2914;49.2914;49.2914;48.9062;48.9062;46.9802;48.1358;48.1358	gi|23397338|gb|AAK76517.2|unknown protein, partial [Arabidopsis thaliana]	Arabidopsis thaliana	5.6e-08	IPR003441;noIPR;noIPR;IPR003441;IPR036093	NAC domain;NAC domain;NAC domain;NAC domain;NAC domain superfamily	PF02365 (PFAM);PTHR31989 (PANTHER);PTHR31989:SF49 (PANTHER);PS51005 (PROSITE_PROFILES);SSF101941 (SUPERFAMILY)	GO:0006355/GO:0003677;;;GO:0006355/GO:0003677;GO:0003677/GO:0006355
TraesCS2D01G334400.1	NAC domain containing protein 76	205	1.9e-05	0.4119	gi|145334985|ref|NP_171726.2|NAC domain containing protein 4 [Arabidopsis thaliana]/gi|257051037|sp|O81913.2|NAC4_ARATHRecName: Full=NAC domain-containing protein 4 Short=ANAC004/gi|225897860|dbj|BAH30262.1|hypothetical protein, partial [Arabidopsis thaliana]/gi|332189284|gb|AEE27405.1|NAC domain containing protein 4 [Arabidopsis thaliana]/gi|1032304405|gb|OAP18730.1|NAC004 [Arabidopsis thaliana]…	Arabidopsis thaliana/Arabidopsis thaliana/Arabidopsis thaliana/Arabidopsis thaliana/Arabidopsis thaliana;Arabidopsis thaliana;Arabidopsis thaliana/Arabidopsis thaliana;Arabidopsis thaliana/Arabidopsis thaliana/Arabidopsis thaliana/Arabidopsis thaliana/Arabidopsis thaliana/Arabidopsis thaliana/Arabidopsis thaliana/Arabidopsis thaliana/Arabidopsis thaliana;Arabidopsis thaliana;Arabidopsis thaliana/…	1.9E-5;2.3E-5;6.2E-5;6.8E-5;1.6E-4;3.5E-4;3.6E-4;3.9E-4;5.6E-4;6.0E-4;8.6E-4	359;345;156;348;337;206;381;377;194;206;347	133;133;140;200;183;140;145;145;140;140;125	145334985/225897860/1032304405/332189284/257051037;3258573;1063731739/1039019376;332010219/15241802/8809651/111074488/1039020969/1063742813/67633908/75335536/1032277544;1032289613;30023658/332004589/18417264/10177666/20466338;1063727168/1039018402;2961375/1063727170/7270568/1032282512/15234325/75099463/332661226/1039018401;21536486;1032276935;3249075/15219039/332195552/124301174	O81913/AEE27405/BAH30262/OAP18730/NP_171726;AAC24383;NP_001330279/ANM68533;ABH04617/OAO91872/ANM69996/AED97602/NP_001318864/Q9LVA1/AAY78878/BAA97202/NP_201044;OAP03940;NP_568292/AAM20486/AAP13362/AED91972/BAB11128;ANM67681/NP_001329497;NP_001329496/CAB81525/ANM67680/NP_195339/OAO96839/CAA18122/AEE86626/O65508;AAM60818;OAO91263;AAC24059/ABN04839/NP_176234/AEE33673	45.8246;45.4394;43.1282;43.8986;43.1282;41.2022;41.9726;41.9726;40.817;40.817;40.817	gi|1032304405|gb|OAP18730.1|NAC004 [Arabidopsis thaliana]/gi|145334985|ref|NP_171726.2|NAC domain containing protein 4 [Arabidopsis thaliana]/gi|332189284|gb|AEE27405.1|NAC domain containing protein 4 [Arabidopsis thaliana]/gi|225897860|dbj|BAH30262.1|hypothetical protein, partial [Arabidopsis thaliana]/gi|257051037|sp|O81913.2|NAC4_ARATHRecName: Full=NAC domain-containing protein 4 Short=ANAC004	Arabidopsis thaliana	1.9e-05	IPR003441;noIPR;noIPR;IPR003441;IPR036093	NAC domain;NAC domain;NAC domain;NAC domain;NAC domain superfamily	PF02365 (PFAM);PTHR31989 (PANTHER);PTHR31989:SF49 (PANTHER);PS51005 (PROSITE_PROFILES);SSF101941 (SUPERFAMILY)	GO:0006355/GO:0003677;;;GO:0006355/GO:0003677;GO:0003677/GO:0006355
TraesCS2D01G334500.1	NAC domain containing protein 47	169	2.9e-07	0.419	gi|30679026|ref|NP_187057.2|NAC domain containing protein 47 [Arabidopsis thaliana]/gi|75148193|sp|Q84TD6.1|NAC47_ARATHRecName: Full=NAC transcription factor 47 AltName: Full=NAC domain-containing protein 47 Short=ANAC047 AltName: Full=Protein SPEEDY HYPONASTIC GROWTH/gi|29029082|gb|AAO64920.1|At3g04070 [Arabidopsis thaliana]/gi|110743057|dbj|BAE99421.1|NAM-like protein [Arabidopsis thaliana]/gi|…	Arabidopsis thaliana/Arabidopsis thaliana/Arabidopsis thaliana/Arabidopsis thaliana/Arabidopsis thaliana;Arabidopsis thaliana/Arabidopsis thaliana/Arabidopsis thaliana;Arabidopsis thaliana;Arabidopsis thaliana;Arabidopsis thaliana;Arabidopsis thaliana/Arabidopsis thaliana/Arabidopsis thaliana/Arabidopsis thaliana/Arabidopsis thaliana/Arabidopsis thaliana;Arabidopsis thaliana;Arabidopsis thaliana;…	2.9E-7;3.0E-7;2.6E-6;4.6E-4;6.4E-4;7.3E-4;7.6E-4;7.8E-4;8.0E-4;8.3E-4;8.3E-4;8.4E-4;9.2E-4;9.4E-4;9.6E-4	359;343;359;306;322;318;300;320;315;323;329;285;364;285;364	152;152;152;99;115;115;138;138;158;138;158;115;144;115;144	29029082/332640512/30679026/110743057/75148193;332640513/186509742/6223651;1032291599;23397338;1032288938;17065124/15228570/11994707/332644006/75273669/30984532;2443890;1032303925;21593288/30682054/332003810;21593425;9759589/30102618/30682048/1032279922/75171523/332003809/110736032;1032280616;332642163/12060426/7021736/28393364/15232606/75273137/15795116/28827466;15810577/20259575/15241819/975833…	AEE74033/NP_187057/AAO64920/BAE99421/Q84TD6;NP_001118568/AAF05865/AEE74034;OAP05926;AAK76517;OAP03265;AEE77527/AAP42729/BAB02945/Q9LJW3/AAL32716/NP_189546;AAB71483;OAP18250;AED91193/NP_850789/AAM65237;AAM65392;Q9FLR3/AAP21227/OAO94250/NP_568182/BAE99988/AED91192/BAB11446;OAO94944;NP_188170/BAB02380/AAO50577/AEE75684/BAB20600/AAF35417/AAO42106/Q9LD44;Q9FKA0/AAL07176/NP_198777/BAB08893/AED94454/AAO…	50.0618;50.0618;47.3654;40.817;40.4318;40.0466;40.0466;40.0466;40.0466;40.0466;40.0466;40.0466;40.0466;39.6614;40.0466	gi|29029082|gb|AAO64920.1|At3g04070 [Arabidopsis thaliana]/gi|332640512|gb|AEE74033.1|NAC domain containing protein 47 [Arabidopsis thaliana]/gi|110743057|dbj|BAE99421.1|NAM-like protein [Arabidopsis thaliana]/gi|75148193|sp|Q84TD6.1|NAC47_ARATHRecName: Full=NAC transcription factor 47 AltName: Full=NAC domain-containing protein 47 Short=ANAC047 AltName: Full=Protein SPEEDY HYPONASTIC GROWTH/gi|3…	Arabidopsis thaliana	2.9e-07	IPR003441;noIPR;noIPR;noIPR;noIPR;IPR003441;IPR036093	NAC domain;NAC domain;NAC domain;NAC domain;NAC domain;NAC domain;NAC domain superfamily	PF02365 (PFAM);PTHR31989 (PANTHER);PTHR31989 (PANTHER);PTHR31989:SF49 (PANTHER);PTHR31989:SF49 (PANTHER);PS51005 (PROSITE_PROFILES);SSF101941 (SUPERFAMILY)	GO:0006355/GO:0003677;;;;;GO:0006355/GO:0003677;GO:0003677/GO:0006355
TraesCS2D01G334600.1	NAC domain containing protein 76	205	5.4e-06	0.4205	gi|1063731739|ref|NP_001330279.1|NAC domain containing protein 84 [Arabidopsis thaliana]/gi|1039019376|gb|ANM68533.1|NAC domain containing protein 84 [Arabidopsis thaliana];gi|15228570|ref|NP_189546.1|NAC domain containing protein 3 [Arabidopsis thaliana]/gi|75273669|sp|Q9LJW3.1|NAC59_ARATHRecName: Full=NAC domain-containing protein 59 Short=ANAC059 Short=AtNAC3 AltName: Full=Protein ORE1 SISTER1…	Arabidopsis thaliana/Arabidopsis thaliana;Arabidopsis thaliana/Arabidopsis thaliana/Arabidopsis thaliana/Arabidopsis thaliana/Arabidopsis thaliana/Arabidopsis thaliana;Arabidopsis thaliana;Arabidopsis thaliana/Arabidopsis thaliana/Arabidopsis thaliana/Arabidopsis thaliana/Arabidopsis thaliana;Arabidopsis thaliana/Arabidopsis thaliana/Arabidopsis thaliana/Arabidopsis thaliana/Arabidopsis thaliana;…	5.4E-6;1.6E-5;2.1E-5;2.8E-5;3.4E-5;3.4E-5;4.7E-5;4.9E-5;5.3E-5;5.7E-5;6.1E-5;1.0E-4;1.1E-4;1.2E-4;1.3E-4;1.5E-4;2.4E-4;2.4E-4;5.9E-4	156;318;322;359;206;345;285;194;275;285;206;315;329;348;334;337;377;381;347	140;134;134;133;140;133;134;140;134;134;140;166;166;199;139;183;145;145;125	1063731739/1039019376;17065124/15228570/11994707/332644006/75273669/30984532;1032288938;145334985/225897860/1032304405/332189284/257051037;30023658/332004589/18417264/10177666/20466338;3258573;1032280616;21536486;21536866;15810577/20259575/15241819/9758337/332007071/75171213/31322199;1032276935;21593288/30682054/332003810;9759589/30102618/30682048/1032279922/75171523/332003809/110736032;332010219…	NP_001330279/ANM68533;AEE77527/AAP42729/BAB02945/Q9LJW3/AAL32716/NP_189546;OAP03265;O81913/AEE27405/BAH30262/OAP18730/NP_171726;NP_568292/AAM20486/AAP13362/AED91972/BAB11128;AAC24383;OAO94944;AAM60818;AAM61198;Q9FKA0/AAL07176/NP_198777/BAB08893/AED94454/AAO41710/AAM14130;OAO91263;AED91193/NP_850789/AAM65237;Q9FLR3/AAP21227/OAO94250/NP_568182/BAE99988/AED91192/BAB11446;ABH04617/OAO91872/ANM69996/A…	45.8246;45.8246;45.4394;45.0542;44.2838;45.0542;44.2838;43.8986;44.2838;44.2838;43.5134;43.5134;43.5134;43.1282;43.1282;43.1282;42.3578;42.3578;41.2022	gi|1063731739|ref|NP_001330279.1|NAC domain containing protein 84 [Arabidopsis thaliana]/gi|1039019376|gb|ANM68533.1|NAC domain containing protein 84 [Arabidopsis thaliana]	Arabidopsis thaliana	5.4e-06	IPR003441;noIPR;noIPR;IPR003441;IPR036093	NAC domain;NAC domain;NAC domain;NAC domain;NAC domain superfamily	PF02365 (PFAM);PTHR31989:SF49 (PANTHER);PTHR31989 (PANTHER);PS51005 (PROSITE_PROFILES);SSF101941 (SUPERFAMILY)	GO:0006355/GO:0003677;;;GO:0006355/GO:0003677;GO:0003677/GO:0006355
TraesCS2D01G334800.1	NAM (no apical meristem)-like protein	480	1.9e-07	0.4096	gi|6714418|gb|AAF26106.1|AC012328_9NAM-like protein (no apical meristem) [Arabidopsis thaliana];gi|15229637|ref|NP_188469.1|NAC domain containing protein 58 [Arabidopsis thaliana]/gi|11994103|dbj|BAB01106.1|unnamed protein product [Arabidopsis thaliana]/gi|332642571|gb|AEE76092.1|NAC domain containing protein 58 [Arabidopsis thaliana];gi|1032290067|gb|OAP04394.1|NAC058 [Arabidopsis thaliana];gi|1…	Arabidopsis thaliana;Arabidopsis thaliana/Arabidopsis thaliana/Arabidopsis thaliana;Arabidopsis thaliana;Arabidopsis thaliana;Arabidopsis thaliana/Arabidopsis thaliana/Arabidopsis thaliana/Arabidopsis thaliana;Arabidopsis thaliana/Arabidopsis thaliana/Arabidopsis thaliana/Arabidopsis thaliana/Arabidopsis thaliana;Arabidopsis thaliana/Arabidopsis thaliana/Arabidopsis thaliana/Arabidopsis thaliana/…	1.9E-7;2.4E-7;2.5E-7;5.0E-7;5.2E-7;5.9E-7;9.3E-7;1.2E-6;3.6E-6;3.6E-6;4.0E-6;4.0E-6;4.3E-6;6.4E-6;6.6E-6;9.3E-6;1.6E-5;1.8E-5;1.9E-5;2.5E-5	479;314;316;476;476;479;329;315;337;337;323;246;336;174;171;557;317;317;335;316	150;172;172;150;150;150;189;189;158;158;189;179;193;144;144;141;144;144;237;168	6714418;11994103/332642571/15229637;1032290067;1032277098;10177071/75170237/332005022/15237939;186509710/332640391/145651780/1032291962/704043400;9759589/30102618/30682048/1032279922/75171523/332003809/110736032;21593288/30682054/332003810;332007096/10177980/50401161/334188082;1032281200;21537315;9294586/332642479/1032287162/67633638/15229511;15451128/15240252/75171471/1032281263/20148335/9757865…	AAF26106;AEE76092/BAB01106/NP_188469;OAP04394;OAO91426;Q9FFI5/NP_197228/BAB10513/AED92405;AEE73912/NP_186970/A4VCM0/ABP88115/OAP06289;Q9FLR3/AAP21227/OAO94250/NP_568182/BAE99988/AED91192/BAB11446;AED91193/NP_850789/AAM65237;NP_198798/BAB11386/AED94479/Q9FIW5;OAO95528;AAM61656;AEE76000/BAB02867/NP_188400/AAY78743/OAP01489;NP_200951/BAB08499/AAM10058/AED97468/OAO95591/Q9FLJ2/AAK96835;3SWM_B/3SWM_A/…	54.6842;53.9138;53.9138;53.5286;53.5286;53.1434;51.9878;51.6026;50.447;50.447;50.0618;49.2914;50.0618;47.7506;47.7506;49.6766;48.1358;48.1358;48.1358;47.7506	gi|6714418|gb|AAF26106.1|AC012328_9NAM-like protein (no apical meristem) [Arabidopsis thaliana]	Arabidopsis thaliana	1.9e-07	IPR003441;noIPR;noIPR;noIPR;IPR003441;IPR003441;IPR036093;IPR036093	NAC domain;NAC domain;NAC domain;NAC domain;NAC domain;NAC domain;NAC domain superfamily;NAC domain superfamily	PF02365 (PFAM);PTHR31989:SF49 (PANTHER);PTHR31989 (PANTHER);PTHR31989 (PANTHER);PS51005 (PROSITE_PROFILES);PS51005 (PROSITE_PROFILES);SSF101941 (SUPERFAMILY);SSF101941 (SUPERFAMILY)	GO:0006355/GO:0003677;;;;GO:0006355/GO:0003677;GO:0006355/GO:0003677;GO:0003677/GO:0006355;GO:0003677/GO:0006355
TraesCS2D01G336300.1	NAC domain containing protein 99	406	5.3e-58	0.6227	gi|12321499|gb|AAG50802.1|AC079281_4hypothetical protein [Arabidopsis thaliana];gi|1032280718|gb|OAO95046.1|NAC099 [Arabidopsis thaliana];gi|1032285117|gb|OAO99444.1|NAC075 [Arabidopsis thaliana];gi|1032280719|gb|OAO95047.1|NAC099 [Arabidopsis thaliana];gi|1063741644|ref|NP_001330095.1|NAC domain containing protein 99 [Arabidopsis thaliana]/gi|1039019156|gb|ANM68331.1|NAC domain containing protei…	Arabidopsis thaliana;Arabidopsis thaliana;Arabidopsis thaliana;Arabidopsis thaliana;Arabidopsis thaliana/Arabidopsis thaliana;Arabidopsis thaliana/Arabidopsis thaliana;Arabidopsis thaliana/Arabidopsis thaliana;Arabidopsis thaliana/Arabidopsis thaliana/Arabidopsis thaliana;Arabidopsis thaliana/Arabidopsis thaliana/Arabidopsis thaliana/Arabidopsis thaliana/Arabidopsis thaliana/Arabidopsis thaliana/…	5.3E-58;6.8E-57;7.2E-57;7.6E-57;1.2E-56;1.5E-56;1.8E-56;2.3E-56;3.4E-56;4.7E-56;4.7E-56;5.3E-56;1.2E-55;2.4E-55;5.2E-52;5.5E-52;5.6E-52;2.4E-51;2.7E-50;3.3E-50	276;383;437;385;402;414;497;386;449;438;438;455;498;305;314;314;314;252;281;347	230;205;202;205;205;205;202;205;267;203;203;230;203;200;203;203;203;188;225;225	12321499;1032280718;1032285117;1032280719;1039019156/1063741644;1039019157/1063741642;1063725668/1039018794;332009406/10176766/15241889;110736587/75127181/332192523/30689293/34222068/62319881/1032304008;1063725670/1039018793;1032285118;12320749;15233497/7269821/75181455/332660205;75318376/2842493/7269704/15235314/67633762/332660095/1032286473;21554371;1032300555;332192859/803374873/18396807;65607…	AAG50802;OAO95046;OAO99444;OAO95047;NP_001330095/ANM68331;NP_001330096/ANM68332;NP_001329814/ANM68032;BAB09880/NP_200473/AED96789;AEE30644/Q6NQK2/NP_564238/BAD93935/OAP18333/AAQ62870/BAF00259;NP_001329813/ANM68031;OAO99445;AAG50527;Q9M0F8/AEE85605/NP_194652/CAB79681;AAY78805/O49459/AEE85495/NP_194579/CAB79652/OAP00801/CAA16890;AAM63478;OAP14880;NP_564309/F4HY61/AEE30980;AAF16767;ANM68606/NP_00133…	192.2;192.586;194.126;192.586;192.2;192.586;194.512;191.045;192.586;191.815;191.815;192.2;192.2;186.037;177.563;177.563;177.563;174.096;172.17;174.096	gi|12321499|gb|AAG50802.1|AC079281_4hypothetical protein [Arabidopsis thaliana]	Arabidopsis thaliana	5.3e-58	IPR003441;noIPR;noIPR;IPR003441;IPR036093	NAC domain;NAC domain;NAC domain;NAC domain;NAC domain superfamily	PF02365 (PFAM);PTHR31079 (PANTHER);PTHR31079:SF2 (PANTHER);PS51005 (PROSITE_PROFILES);SSF101941 (SUPERFAMILY)	GO:0006355/GO:0003677;;;GO:0006355/GO:0003677;GO:0003677/GO:0006355
TraesCS2D01G336400.1	NAC domain containing protein 75	383	2e-66	0.6577	gi|30689293|ref|NP_564238.2|NAC (No Apical Meristem) domain transcriptional regulator superfamily protein [Arabidopsis thaliana]/gi|75127181|sp|Q6NQK2.1|NAC8_ARATHRecName: Full=SUPPRESSOR OF GAMMA RESPONSE 1 AltName: Full=NAC domain-containing protein 8 Short=ANAC008 AltName: Full=Protein SOG1 AltName: Full=SUPPRESSOR OF GAMMA RADIATION 1/gi|34222068|gb|AAQ62870.1|At1g25580 [Arabidopsis thaliana]…	Arabidopsis thaliana/Arabidopsis thaliana/Arabidopsis thaliana/Arabidopsis thaliana/Arabidopsis thaliana/Arabidopsis thaliana/Arabidopsis thaliana;Arabidopsis thaliana;Arabidopsis thaliana;Arabidopsis thaliana/Arabidopsis thaliana/Arabidopsis thaliana/Arabidopsis thaliana/Arabidopsis thaliana/Arabidopsis thaliana/Arabidopsis thaliana;Arabidopsis thaliana/Arabidopsis thaliana;Arabidopsis thaliana;…	2.0E-66;2.6E-66;4.5E-66;9.0E-65;2.2E-64;2.3E-64;2.5E-64;4.1E-64;4.4E-64;3.9E-63;4.2E-63;8.1E-63;1.1E-62;1.7E-62;9.9E-62;9.9E-62;1.1E-61;1.9E-61;3.5E-61;3.9E-61	449;455;276;305;438;438;437;498;497;383;385;402;414;386;314;314;314;350;361;252	219;224;185;197;207;207;207;207;207;211;211;211;211;211;196;196;196;222;222;185	110736587/75127181/332192523/30689293/34222068/62319881/1032304008;12320749;12321499;75318376/2842493/7269704/15235314/67633762/332660095/1032286473;1063725670/1039018793;1032285118;1032285117;15233497/7269821/75181455/332660205;1063725668/1039018794;1032280718;1032280719;1039019156/1063741644;1039019157/1063741642;332009406/10176766/15241889;1032300555;332192859/803374873/18396807;21554371;15241…	AEE30644/Q6NQK2/NP_564238/BAD93935/OAP18333/AAQ62870/BAF00259;AAG50527;AAG50802;AAY78805/O49459/AEE85495/NP_194579/CAB79652/OAP00801/CAA16890;NP_001329813/ANM68031;OAO99445;OAO99444;Q9M0F8/AEE85605/NP_194652/CAB79681;NP_001329814/ANM68032;OAO95046;OAO95047;NP_001330095/ANM68331;NP_001330096/ANM68332;BAB09880/NP_200473/AED96789;OAP14880;NP_564309/F4HY61/AEE30980;AAM63478;AED92040/CAB87788/NP_19695…	218.394;218.394;212.231;209.92;213.001;213.001;212.616;213.772;213.772;207.994;207.994;207.608;207.994;206.453;202.216;202.216;202.216;202.601;202.216;198.749	gi|110736587|dbj|BAF00259.1|hypothetical protein [Arabidopsis thaliana]/gi|1032304008|gb|OAP18333.1|SOG1 [Arabidopsis thaliana]/gi|75127181|sp|Q6NQK2.1|NAC8_ARATHRecName: Full=SUPPRESSOR OF GAMMA RESPONSE 1 AltName: Full=NAC domain-containing protein 8 Short=ANAC008 AltName: Full=Protein SOG1 AltName: Full=SUPPRESSOR OF GAMMA RADIATION 1/gi|332192523|gb|AEE30644.1|NAC (No Apical Meristem) domain …	Arabidopsis thaliana	2e-66	IPR003441;noIPR;noIPR;IPR003441;IPR036093	NAC domain;NAC domain;NAC domain;NAC domain;NAC domain superfamily	PF02365 (PFAM);PTHR31079:SF2 (PANTHER);PTHR31079 (PANTHER);PS51005 (PROSITE_PROFILES);SSF101941 (SUPERFAMILY)	GO:0006355/GO:0003677;;;GO:0006355/GO:0003677;GO:0003677/GO:0006355
TraesCS2D01G336500.1	NAC domain containing protein 85	350	3.2e-68	0.6271	gi|12321499|gb|AAG50802.1|AC079281_4hypothetical protein [Arabidopsis thaliana];gi|30689293|ref|NP_564238.2|NAC (No Apical Meristem) domain transcriptional regulator superfamily protein [Arabidopsis thaliana]/gi|75127181|sp|Q6NQK2.1|NAC8_ARATHRecName: Full=SUPPRESSOR OF GAMMA RESPONSE 1 AltName: Full=NAC domain-containing protein 8 Short=ANAC008 AltName: Full=Protein SOG1 AltName: Full=SUPPRESSOR…	Arabidopsis thaliana;Arabidopsis thaliana/Arabidopsis thaliana/Arabidopsis thaliana/Arabidopsis thaliana/Arabidopsis thaliana/Arabidopsis thaliana/Arabidopsis thaliana;Arabidopsis thaliana;Arabidopsis thaliana/Arabidopsis thaliana;Arabidopsis thaliana/Arabidopsis thaliana;Arabidopsis thaliana;Arabidopsis thaliana/Arabidopsis thaliana/Arabidopsis thaliana;Arabidopsis thaliana/Arabidopsis thaliana;…	3.2E-68;7.3E-67;9.8E-67;1.5E-60;2.8E-60;3.4E-59;6.1E-59;8.6E-59;9.6E-59;1.1E-58;1.2E-58;2.9E-58;3.0E-58;1.2E-57;1.7E-57;2.0E-57;2.1E-57;2.4E-57;3.9E-57;2.7E-56	276;449;455;281;347;380;350;361;437;438;438;497;498;305;385;383;402;414;386;314	223;223;223;258;258;258;258;258;215;215;215;215;215;199;201;201;201;201;201;195	12321499;110736587/75127181/332192523/30689293/34222068/62319881/1032304008;12320749;1039019454/1063731852;1039019456/1063731848;1032276187;15241416/7573474/332004657;1039019455/1063731850;1032285117;1063725670/1039018793;1032285118;1063725668/1039018794;15233497/7269821/75181455/332660205;75318376/2842493/7269704/15235314/67633762/332660095/1032286473;1032280719;1032280718;1039019156/1063741644;…	AAG50802;AEE30644/Q6NQK2/NP_564238/BAD93935/OAP18333/AAQ62870/BAF00259;AAG50527;ANM68606/NP_001330342;ANM68608/NP_001330344;OAO90515;AED92040/CAB87788/NP_196953;ANM68607/NP_001330343;OAO99444;NP_001329813/ANM68031;OAO99445;NP_001329814/ANM68032;Q9M0F8/AEE85605/NP_194652/CAB79681;AAY78805/O49459/AEE85495/NP_194579/CAB79652/OAP00801/CAA16890;OAO95047;OAO95046;NP_001330095/ANM68331;NP_001330096/ANM6…	216.468;218.394;218.394;197.208;198.364;196.438;194.897;194.897;197.208;196.823;196.823;197.208;197.208;190.274;192.2;192.2;192.586;192.971;191.43;187.193	gi|12321499|gb|AAG50802.1|AC079281_4hypothetical protein [Arabidopsis thaliana]	Arabidopsis thaliana	3.2e-68	IPR003441;noIPR;noIPR;noIPR;IPR003441;IPR036093	NAC domain;NAC domain;NAC domain;NAC domain;NAC domain;NAC domain superfamily	PF02365 (PFAM);PTHR31079:SF2 (PANTHER);PTHR31079:SF2 (PANTHER);PTHR31079 (PANTHER);PS51005 (PROSITE_PROFILES);SSF101941 (SUPERFAMILY)	GO:0006355/GO:0003677;;;;GO:0006355/GO:0003677;GO:0003677/GO:0006355
TraesCS2D01G354700.1	NAM (no apical meristem)-like protein	223	7.1e-08	0.3909	gi|15228570|ref|NP_189546.1|NAC domain containing protein 3 [Arabidopsis thaliana]/gi|75273669|sp|Q9LJW3.1|NAC59_ARATHRecName: Full=NAC domain-containing protein 59 Short=ANAC059 Short=AtNAC3 AltName: Full=Protein ORE1 SISTER1/gi|11994707|dbj|BAB02945.1|NAM (no apical meristem)-like protein [Arabidopsis thaliana]/gi|17065124|gb|AAL32716.1|Unknown protein [Arabidopsis thaliana]/gi|30984532|gb|AAP4…	Arabidopsis thaliana/Arabidopsis thaliana/Arabidopsis thaliana/Arabidopsis thaliana/Arabidopsis thaliana/Arabidopsis thaliana;Arabidopsis thaliana;Arabidopsis thaliana/Arabidopsis thaliana/Arabidopsis thaliana/Arabidopsis thaliana/Arabidopsis thaliana/Arabidopsis thaliana/Arabidopsis thaliana;Arabidopsis thaliana;Arabidopsis thaliana/Arabidopsis thaliana/Arabidopsis thaliana/Arabidopsis thaliana/…	7.1E-8;1.5E-7;1.8E-7;1.0E-6;1.2E-6;1.4E-6;2.0E-6;2.3E-6;2.4E-6;2.4E-6;2.7E-6;2.8E-6;4.4E-6;4.6E-6;5.6E-6;6.2E-6;6.8E-6;7.6E-6;1.0E-5;1.1E-5	318;322;334;285;285;275;347;336;323;373;238;375;447;446;315;329;451;371;335;342	182;163;142;163;135;135;132;163;163;174;182;174;182;182;163;163;182;133;183;183	17065124/15228570/11994707/332644006/75273669/30984532;1032288938;12323982/6554477/1032298014/32452837/332197718/15223043/75198592;1032280616;15810577/20259575/15241819/9758337/332007071/75171213/31322199;21536866;3249075/15219039/332195552/124301174;15451128/15240252/75171471/1032281263/20148335/9757865/332010085;21537315;1032276451;332641394/18398893;75096907/10177257/332009049/124301024/194413…	AEE77527/AAP42729/BAB02945/Q9LJW3/AAL32716/NP_189546;OAP03265;NP_177768/OAP12339/AAP82630/Q9S851/AEE35839/AAF16659/AAG51953;OAO94944;Q9FKA0/AAL07176/NP_198777/BAB08893/AED94454/AAO41710/AAM14130;AAM61198;AAC24059/ABN04839/NP_176234/AEE33673;NP_200951/BAB08499/AAM10058/AED97468/OAO95591/Q9FLJ2/AAK96835;AAM61656;OAO90779;NP_566375/AEE74915;O04017/BAA19529/ABN04764/BAB10725/NP_200206/AED96432;AAG513…	53.1434;51.9878;51.9878;49.6766;49.2914;49.2914;48.9062;48.9062;48.521;48.9062;48.1358;48.521;48.1358;48.1358;47.3654;47.3654;47.3654;47.3654;46.9802;46.595	gi|332644006|gb|AEE77527.1|NAC domain containing protein 3 [Arabidopsis thaliana]/gi|17065124|gb|AAL32716.1|Unknown protein [Arabidopsis thaliana]/gi|15228570|ref|NP_189546.1|NAC domain containing protein 3 [Arabidopsis thaliana]/gi|75273669|sp|Q9LJW3.1|NAC59_ARATHRecName: Full=NAC domain-containing protein 59 Short=ANAC059 Short=AtNAC3 AltName: Full=Protein ORE1 SISTER1/gi|30984532|gb|AAP42729.1…	Arabidopsis thaliana	7.1e-08	IPR003441;noIPR;noIPR;IPR003441;IPR036093	NAC domain;NAC domain;NAC domain;NAC domain;NAC domain superfamily	PF02365 (PFAM);PTHR31989 (PANTHER);PTHR31989:SF49 (PANTHER);PS51005 (PROSITE_PROFILES);SSF101941 (SUPERFAMILY)	GO:0006355/GO:0003677;;;GO:0006355/GO:0003677;GO:0003677/GO:0006355
TraesCS2D01G361500.1	NAC domain containing protein 23	391	1.5e-06	0.3834	gi|15219039|ref|NP_176234.1|NAC domain containing protein 23 [Arabidopsis thaliana]/gi|3249075|gb|AAC24059.1|Contains similarity to no-apical-meristem (NAM) protein gb|X92205 from Petunia hybrida [Arabidopsis thaliana]/gi|124301174|gb|ABN04839.1|At1g60280 [Arabidopsis thaliana]/gi|332195552|gb|AEE33673.1|NAC domain containing protein 23 [Arabidopsis thaliana];gi|1032297659|gb|OAP11984.1|NAC023 [A…	Arabidopsis thaliana/Arabidopsis thaliana/Arabidopsis thaliana/Arabidopsis thaliana;Arabidopsis thaliana;Arabidopsis thaliana	1.5E-6;2.2E-6;4.2E-5	347;714;321	312;312;150	3249075/15219039/332195552/124301174;1032297659;225898723	AAC24059/ABN04839/NP_176234/AEE33673;OAP11984;BAH30492	51.2174;51.2174;46.595	gi|332195552|gb|AEE33673.1|NAC domain containing protein 23 [Arabidopsis thaliana]/gi|15219039|ref|NP_176234.1|NAC domain containing protein 23 [Arabidopsis thaliana]/gi|3249075|gb|AAC24059.1|Contains similarity to no-apical-meristem (NAM) protein gb|X92205 from Petunia hybrida [Arabidopsis thaliana]/gi|124301174|gb|ABN04839.1|At1g60280 [Arabidopsis thaliana]	Arabidopsis thaliana	1.5e-06	IPR003441;noIPR;noIPR;noIPR;noIPR;noIPR;IPR003441;IPR003441;IPR036093;IPR036093	NAC domain;NAC domain;NAC domain;NAC domain;NAC domain;NAC domain;NAC domain;NAC domain;NAC domain superfamily;NAC domain superfamily	PF02365 (PFAM);PTHR31989 (PANTHER);PTHR31989 (PANTHER);PTHR31989:SF34 (PANTHER);PTHR31989:SF34 (PANTHER);PTHR31989 (PANTHER);PS51005 (PROSITE_PROFILES);PS51005 (PROSITE_PROFILES);SSF101941 (SUPERFAMILY);SSF101941 (SUPERFAMILY)	GO:0006355/GO:0003677;;;;;;GO:0006355/GO:0003677;GO:0006355/GO:0003677;GO:0003677/GO:0006355;GO:0003677/GO:0006355
TraesCS2D01G378800.1	NAC (No Apical Meristem) domain transcriptional regulator superfamily protein	315	3.2e-72	0.6318	gi|18417214|ref|NP_567811.1|NAC domain containing protein 74 [Arabidopsis thaliana]/gi|27311713|gb|AAO00822.1|NAM / CUC2 -like protein [Arabidopsis thaliana]/gi|30984582|gb|AAP42754.1|At4g28530 [Arabidopsis thaliana]/gi|332660101|gb|AEE85501.1|NAC domain containing protein 74 [Arabidopsis thaliana]/gi|1032282448|gb|OAO96775.1|NAC074 [Arabidopsis thaliana];gi|21593065|gb|AAM65014.1|NAM / CUC2-like…	Arabidopsis thaliana/Arabidopsis thaliana/Arabidopsis thaliana/Arabidopsis thaliana/Arabidopsis thaliana;Arabidopsis thaliana;Arabidopsis thaliana/Arabidopsis thaliana/Arabidopsis thaliana/Arabidopsis thaliana/Arabidopsis thaliana/Arabidopsis thaliana;Arabidopsis thaliana;Arabidopsis thaliana/Arabidopsis thaliana/Arabidopsis thaliana/Arabidopsis thaliana/Arabidopsis thaliana;Arabidopsis thaliana;…	3.2E-72;1.8E-70;3.9E-58;7.3E-58;1.4E-57;1.6E-57;1.3E-56;4.6E-56;5.5E-56;1.1E-55;1.6E-55;2.1E-55;2.6E-55;2.9E-55;3.4E-55;3.8E-55;5.1E-55;1.8E-54;3.1E-54;1.0E-53	352;352;310;337;316;316;324;323;336;315;329;275;285;375;285;373;279;334;316;420	209;209;134;134;190;190;190;184;189;184;184;236;236;187;236;187;209;187;237;190	27311713/332660101/18417214/1032282448/30984582;21593065;75172269/15232511/332642106/1032287134/12060422/109946515;11994506;4337200/15224139/30682415/330252483/330252482;1032295073;6649236/21554126/332195210/51316422/15222818/8778319/1032299883;21537315;15451128/15240252/75171471/1032281263/20148335/9757865/332010085;21593288/30682054/332003810;9759589/30102618/30682048/1032279922/75171523/332003…	AAP42754/AAO00822/NP_567811/AEE85501/OAO96775;AAM65014;OAP01461/BAB20598/NP_188135/ABG48436/AEE75627/Q9FRV4;BAB02571;NP_850054/AEC07577/AEC07576/NP_180019/AAD18114;OAP09399;NP_175997/AAF79328/AAM63206/OAP14208/Q84TE6/AAF21437/AEE33331;AAM61656;NP_200951/BAB08499/AAM10058/AED97468/OAO95591/Q9FLJ2/AAK96835;AED91193/NP_850789/AAM65237;Q9FLR3/AAP21227/OAO94250/NP_568182/BAE99988/AED91192/BAB11446;AAM…	228.024;223.787;190.66;190.66;189.504;189.119;187.193;185.652;185.652;184.496;184.496;182.57;182.57;185.267;182.185;184.882;181.415;181.8;180.644;182.185	gi|18417214|ref|NP_567811.1|NAC domain containing protein 74 [Arabidopsis thaliana]/gi|30984582|gb|AAP42754.1|At4g28530 [Arabidopsis thaliana]/gi|332660101|gb|AEE85501.1|NAC domain containing protein 74 [Arabidopsis thaliana]/gi|1032282448|gb|OAO96775.1|NAC074 [Arabidopsis thaliana]/gi|27311713|gb|AAO00822.1|NAM / CUC2 -like protein [Arabidopsis thaliana]	Arabidopsis thaliana	3.2e-72	IPR003441;noIPR;noIPR;IPR003441;IPR036093	NAC domain;NAC domain;NAC domain;NAC domain;NAC domain superfamily	PF02365 (PFAM);PTHR31744 (PANTHER);PTHR31744:SF4 (PANTHER);PS51005 (PROSITE_PROFILES);SSF101941 (SUPERFAMILY)	GO:0006355/GO:0003677;;;GO:0006355/GO:0003677;GO:0003677/GO:0006355
TraesCS2D01G382800.1	NAC (No apical meristem) domain transcriptional regulator superfamily protein	339	5.2e-118	0.6128	gi|1032302829|gb|OAP17154.1|VND4 [Arabidopsis thaliana];gi|15221256|ref|NP_172690.1|NAC 007 [Arabidopsis thaliana]/gi|238065075|sp|Q9FWX2.2|NAC7_ARATHRecName: Full=NAC domain-containing protein 7 Short=ANAC007 AltName: Full=Protein EMBRYO DEFECTIVE 2749 AltName: Full=Protein VASCULAR RELATED NAC-DOMAIN 4/gi|119935909|gb|ABM06031.1|At1g12260 [Arabidopsis thaliana]/gi|332190738|gb|AEE28859.1|NAC 00…	Arabidopsis thaliana;Arabidopsis thaliana/Arabidopsis thaliana/Arabidopsis thaliana/Arabidopsis thaliana;Arabidopsis thaliana;Arabidopsis thaliana;Arabidopsis thaliana/Arabidopsis thaliana;Arabidopsis thaliana/Arabidopsis thaliana/Arabidopsis thaliana/Arabidopsis thaliana/Arabidopsis thaliana;Arabidopsis thaliana;Arabidopsis thaliana;Arabidopsis thaliana/Arabidopsis thaliana/Arabidopsis thaliana/…	5.2E-118;7.1E-118;6.1E-114;5.5E-111;1.6E-110;1.8E-110;1.1E-105;1.1E-103;4.7E-96;1.8E-92;3.1E-92;4.0E-92;4.4E-90;3.2E-89;3.0E-83;2.3E-82;2.4E-82;2.5E-82;3.3E-81;6.4E-78	395;395;409;396;342;394;420;418;365;292;377;381;295;348;324;364;365;365;399;341	399;402;416;401;371;360;425;384;311;291;302;302;293;161;321;309;309;309;309;299	1032302829;15221256/238065075/119935909/332190738;10086508;1032304611;1063682789/1039010690;825168811/15221554/1039009940/1063690776/332195874;1032304610;6630463;330251628/75206623/1039011911/1063700652/1032293053/15227958/4406812;15239338/75170558/332010813/55733771/10177424/53828555;2961375/1063727170/7270568/1032282512/15234325/75099463/332661226/1039018401;1063727168/1039018402;1032277069;332…	OAP17154;NP_172690/ABM06031/AEE28859/Q9FWX2;AAG12568;OAP18936;NP_001322893/ANM60620;AEE33995/NP_001319296/F4HYV5/ANM59940/NP_176457;OAP18935;AAF19551;OAP07379/NP_001318244/NP_179397/Q9SL41/AEC06722/AAD20120/ANM61740;NP_201431/Q9FH59/AAU94387/BAB10709/AAV59282/AED98196;NP_001329496/CAB81525/ANM67680/NP_195339/OAO96839/CAA18122/AEE86626/O65508;ANM67681/NP_001329497;OAO91397;ABH04617/OAO91872/ANM699…	347.436;347.051;337.806;329.717;326.635;328.176;317.005;311.997;290.426;278.87;281.182;281.182;272.707;272.322;256.529;255.373;255.373;255.373;253.832;243.432	gi|1032302829|gb|OAP17154.1|VND4 [Arabidopsis thaliana]	Arabidopsis thaliana	5.2e-118	IPR003441;noIPR;noIPR;IPR003441;IPR036093	NAC domain;NAC domain;NAC domain;NAC domain;NAC domain superfamily	PF02365 (PFAM);PTHR31989:SF3 (PANTHER);PTHR31989 (PANTHER);PS51005 (PROSITE_PROFILES);SSF101941 (SUPERFAMILY)	GO:0006355/GO:0003677;;;GO:0006355/GO:0003677;GO:0003677/GO:0006355
TraesCS2D01G435800LC.2	NAC domain containing protein 99	235	1.2e-63	0.6653	gi|12321499|gb|AAG50802.1|AC079281_4hypothetical protein [Arabidopsis thaliana];gi|12320749|gb|AAG50527.1|AC084221_9unknown protein [Arabidopsis thaliana];gi|30689293|ref|NP_564238.2|NAC (No Apical Meristem) domain transcriptional regulator superfamily protein [Arabidopsis thaliana]/gi|75127181|sp|Q6NQK2.1|NAC8_ARATHRecName: Full=SUPPRESSOR OF GAMMA RESPONSE 1 AltName: Full=NAC domain-containing …	Arabidopsis thaliana;Arabidopsis thaliana;Arabidopsis thaliana/Arabidopsis thaliana/Arabidopsis thaliana/Arabidopsis thaliana/Arabidopsis thaliana/Arabidopsis thaliana/Arabidopsis thaliana;Arabidopsis thaliana;Arabidopsis thaliana;Arabidopsis thaliana/Arabidopsis thaliana;Arabidopsis thaliana/Arabidopsis thaliana/Arabidopsis thaliana;Arabidopsis thaliana;Arabidopsis thaliana/Arabidopsis thaliana;…	1.2E-63;1.7E-61;1.7E-61;1.3E-59;1.3E-59;2.5E-59;2.6E-59;3.2E-59;3.3E-59;3.7E-59;3.9E-59;1.9E-58;2.1E-58;5.8E-58;5.4E-57;7.1E-57;7.3E-57;1.9E-56;2.9E-56;3.1E-56	276;455;449;383;385;402;386;438;414;437;438;497;498;305;370;366;366;281;314;380	180;180;180;193;193;193;193;195;193;195;195;195;195;218;192;192;192;186;197;186	12321499;12320749;110736587/75127181/332192523/30689293/34222068/62319881/1032304008;1032280718;1032280719;1039019156/1063741644;332009406/10176766/15241889;1032285118;1039019157/1063741642;1032285117;1063725670/1039018793;1063725668/1039018794;15233497/7269821/75181455/332660205;75318376/2842493/7269704/15235314/67633762/332660095/1032286473;6016718;1039015882/1063708570;1032289314;1039019454/10…	AAG50802;AAG50527;AEE30644/Q6NQK2/NP_564238/BAD93935/OAP18333/AAQ62870/BAF00259;OAO95046;OAO95047;NP_001330095/ANM68331;BAB09880/NP_200473/AED96789;OAO99445;NP_001330096/ANM68332;OAO99444;NP_001329813/ANM68031;NP_001329814/ANM68032;Q9M0F8/AEE85605/NP_194652/CAB79681;AAY78805/O49459/AEE85495/NP_194579/CAB79652/OAP00801/CAA16890;AAF01544;NP_001319443/AEE73694;OAP03641;ANM68606/NP_001330342;NP_56430…	200.675;200.29;200.29;193.741;193.741;193.356;192.971;194.126;193.356;193.741;193.741;193.356;193.356;187.193;186.422;186.037;186.037;182.57;182.956;184.882	gi|12321499|gb|AAG50802.1|AC079281_4hypothetical protein [Arabidopsis thaliana]	Arabidopsis thaliana	1.2e-63	IPR003441;noIPR;noIPR;IPR003441;IPR036093	NAC domain;NAC domain;NAC domain;NAC domain;NAC domain superfamily	PF02365 (PFAM);PTHR31079:SF2 (PANTHER);PTHR31079 (PANTHER);PS51005 (PROSITE_PROFILES);SSF101941 (SUPERFAMILY)	GO:0006355/GO:0003677;;;GO:0006355/GO:0003677;GO:0003677/GO:0006355
TraesCS2D01G436300LC.1	NAC domain containing protein 99	254	2.1e-58	0.617	gi|1032280719|gb|OAO95047.1|NAC099 [Arabidopsis thaliana];gi|1032280718|gb|OAO95046.1|NAC099 [Arabidopsis thaliana];gi|1063741644|ref|NP_001330095.1|NAC domain containing protein 99 [Arabidopsis thaliana]/gi|1039019156|gb|ANM68331.1|NAC domain containing protein 99 [Arabidopsis thaliana];gi|1063741642|ref|NP_001330096.1|NAC domain containing protein 99 [Arabidopsis thaliana]/gi|1039019157|gb|ANM6…	Arabidopsis thaliana;Arabidopsis thaliana;Arabidopsis thaliana/Arabidopsis thaliana;Arabidopsis thaliana/Arabidopsis thaliana;Arabidopsis thaliana/Arabidopsis thaliana/Arabidopsis thaliana;Arabidopsis thaliana;Arabidopsis thaliana;Arabidopsis thaliana/Arabidopsis thaliana;Arabidopsis thaliana;Arabidopsis thaliana/Arabidopsis thaliana/Arabidopsis thaliana/Arabidopsis thaliana/Arabidopsis thaliana/…	2.1E-58;2.6E-58;4.6E-58;5.1E-58;6.4E-58;8.4E-58;1.3E-57;1.4E-57;1.8E-57;2.0E-57;4.5E-57;5.9E-57;1.4E-55;2.0E-55;1.8E-53;5.0E-53;5.1E-53;6.0E-53;9.7E-52;3.7E-51	385;383;402;414;386;437;438;438;276;305;497;498;449;455;252;314;314;314;281;347	205;205;205;205;205;202;203;203;227;227;202;203;266;264;180;200;200;200;219;219	1032280719;1032280718;1039019156/1063741644;1039019157/1063741642;332009406/10176766/15241889;1032285117;1032285118;1063725670/1039018793;12321499;75318376/2842493/7269704/15235314/67633762/332660095/1032286473;1063725668/1039018794;15233497/7269821/75181455/332660205;110736587/75127181/332192523/30689293/34222068/62319881/1032304008;12320749;6560767;332192859/803374873/18396807;1032300555;215543…	OAO95047;OAO95046;NP_001330095/ANM68331;NP_001330096/ANM68332;BAB09880/NP_200473/AED96789;OAO99444;OAO99445;NP_001329813/ANM68031;AAG50802;AAY78805/O49459/AEE85495/NP_194579/CAB79652/OAP00801/CAA16890;NP_001329814/ANM68032;Q9M0F8/AEE85605/NP_194652/CAB79681;AEE30644/Q6NQK2/NP_564238/BAD93935/OAP18333/AAQ62870/BAF00259;AAG50527;AAF16767;NP_564309/F4HY61/AEE30980;OAP14880;AAM63478;ANM68606/NP_00133…	191.43;191.045;191.045;191.045;189.889;191.045;190.66;190.66;185.652;186.422;190.66;190.274;185.652;185.267;174.481;175.252;175.252;175.252;171.014;171.4	gi|1032280719|gb|OAO95047.1|NAC099 [Arabidopsis thaliana]	Arabidopsis thaliana	2.1e-58	IPR003441;noIPR;noIPR;IPR003441;IPR036093	NAC domain;NAC domain;NAC domain;NAC domain;NAC domain superfamily	PF02365 (PFAM);PTHR31079 (PANTHER);PTHR31079:SF2 (PANTHER);PS51005 (PROSITE_PROFILES);SSF101941 (SUPERFAMILY)	GO:0006355/GO:0003677;;;GO:0006355/GO:0003677;GO:0003677/GO:0006355
TraesCS2D01G460000.1	NAM (no apical meristem)-like protein	356	6.5e-23	0.515	gi|15223963|ref|NP_177869.1|NAC domain containing protein 32 [Arabidopsis thaliana]/gi|75169934|sp|Q9CAR0.1|NAC32_ARATHRecName: Full=NAC transcription factor 32 AltName: Full=NAC domain-containing protein 32 Short=ANAC032/gi|12323394|gb|AAG51675.1|AC010704_19GRAB1-like protein 10550-11502 [Arabidopsis thaliana]/gi|26452970|dbj|BAC43561.1|GRAB1-like protein [Arabidopsis thaliana]/gi|30793825|gb|AA…	Arabidopsis thaliana/Arabidopsis thaliana/Arabidopsis thaliana/Arabidopsis thaliana/Arabidopsis thaliana/Arabidopsis thaliana/Arabidopsis thaliana;Arabidopsis thaliana/Arabidopsis thaliana/Arabidopsis thaliana/Arabidopsis thaliana/Arabidopsis thaliana/Arabidopsis thaliana/Arabidopsis thaliana;Arabidopsis thaliana;Arabidopsis thaliana;Arabidopsis thaliana;Arabidopsis thaliana/Arabidopsis thaliana/…	6.5E-23;4.8E-22;5.0E-22;5.2E-22;6.9E-22;7.1E-22;1.1E-21;1.1E-21;1.2E-21;2.2E-21;2.2E-21;2.3E-21;2.3E-21;2.7E-21;2.7E-21;4.6E-21;5.2E-21;5.7E-21;9.0E-21;9.0E-21	253;336;252;323;285;310;337;174;171;285;317;275;315;329;343;375;268;373;317;300	171;178;171;173;158;156;157;164;164;158;169;158;173;173;171;159;162;159;169;171	15223963/30793825/75169934/26452970/12323394/332197858/1032305145;15451128/15240252/75171471/1032281263/20148335/9757865/332010085;21593134;21537315;1032280616;75172269/15232511/332642106/1032287134/12060422/109946515;11994506;383875456/383875447/383875449/383875448/383875450/383875453/383875455/383875454;47169278/47169277/47169276/47169275/383875721/383875720;15810577/20259575/15241819/9758337/3…	NP_177869/BAC43561/OAP19470/AEE35979/AAG51675/AAP40365/Q9CAR0;NP_200951/BAB08499/AAM10058/AED97468/OAO95591/Q9FLJ2/AAK96835;AAM65083;AAM61656;OAO94944;OAP01461/BAB20598/NP_188135/ABG48436/AEE75627/Q9FRV4;BAB02571;3SWM_B/3SWM_A/3SWM_D/3SWP_A/3SWM_C/3SWP_C/3SWP_B/3SWP_D;1UT7_B/4DUL_B/1UT7_A/4DUL_A/1UT4_A/1UT4_B;Q9FKA0/AAL07176/NP_198777/BAB08893/AED94454/AAO41710/AAM14130;AAM61076;AAM61198;AED91193…	97.4413;96.6709;94.7449;96.2857;95.1301;95.5153;95.5153;92.0485;91.6633;93.9745;94.3597;93.5893;94.3597;94.3597;94.7449;94.3597;92.4337;93.9745;92.8189;92.4337	gi|30793825|gb|AAP40365.1|putative GRAB1 protein [Arabidopsis thaliana]/gi|12323394|gb|AAG51675.1|AC010704_19GRAB1-like protein 10550-11502 [Arabidopsis thaliana]/gi|332197858|gb|AEE35979.1|NAC domain containing protein 32 [Arabidopsis thaliana]/gi|15223963|ref|NP_177869.1|NAC domain containing protein 32 [Arabidopsis thaliana]/gi|26452970|dbj|BAC43561.1|GRAB1-like protein [Arabidopsis thaliana]/…	Arabidopsis thaliana	6.5e-23	IPR003441;noIPR;IPR003441;IPR036093	NAC domain;NAC domain;NAC domain;NAC domain superfamily	PF02365 (PFAM);PTHR44908 (PANTHER);PS51005 (PROSITE_PROFILES);SSF101941 (SUPERFAMILY)	GO:0006355/GO:0003677;;GO:0006355/GO:0003677;GO:0003677/GO:0006355
TraesCS2D01G461400LC.1	NAC domain containing protein 75	170	5.6e-28	0.5934	gi|15235314|ref|NP_194579.1|NAC domain containing protein 73 [Arabidopsis thaliana]/gi|75318376|sp|O49459.1|NAC73_ARATHRecName: Full=NAC domain-containing protein 73 Short=ANAC073 AltName: Full=Protein SECONDARY WALL-ASSOCIATED NAC DOMAIN PROTEIN 2/gi|2842493|emb|CAA16890.1|predicted protein [Arabidopsis thaliana]/gi|7269704|emb|CAB79652.1|predicted protein [Arabidopsis thaliana]/gi|67633762|gb|A…	Arabidopsis thaliana/Arabidopsis thaliana/Arabidopsis thaliana/Arabidopsis thaliana/Arabidopsis thaliana/Arabidopsis thaliana/Arabidopsis thaliana;Arabidopsis thaliana/Arabidopsis thaliana;Arabidopsis thaliana;Arabidopsis thaliana;Arabidopsis thaliana/Arabidopsis thaliana;Arabidopsis thaliana/Arabidopsis thaliana/Arabidopsis thaliana/Arabidopsis thaliana;Arabidopsis thaliana;Arabidopsis thaliana;…	5.6E-28;3.3E-27;3.8E-27;3.9E-27;5.6E-27;5.7E-27;3.4E-26;1.0E-25;1.1E-25;1.2E-25;7.7E-24;8.6E-24;1.0E-23;1.0E-23;1.1E-23;6.3E-20;1.7E-19;1.9E-19;6.5E-14;6.5E-14	305;438;437;438;497;498;252;314;314;314;385;383;414;402;386;276;449;455;281;380	114;144;144;144;144;144;113;113;113;113;142;142;142;142;142;136;136;136;123;123	75318376/2842493/7269704/15235314/67633762/332660095/1032286473;1063725670/1039018793;1032285117;1032285118;1063725668/1039018794;15233497/7269821/75181455/332660205;6560767;1032300555;332192859/803374873/18396807;21554371;1032280719;1032280718;1039019157/1063741642;1039019156/1063741644;332009406/10176766/15241889;12321499;110736587/75127181/332192523/30689293/34222068/62319881/1032304008;123207…	AAY78805/O49459/AEE85495/NP_194579/CAB79652/OAP00801/CAA16890;NP_001329813/ANM68031;OAO99444;OAO99445;NP_001329814/ANM68032;Q9M0F8/AEE85605/NP_194652/CAB79681;AAF16767;OAP14880;NP_564309/F4HY61/AEE30980;AAM63478;OAO95047;OAO95046;NP_001330096/ANM68332;NP_001330095/ANM68331;BAB09880/NP_200473/AED96789;AAG50802;AEE30644/Q6NQK2/NP_564238/BAD93935/OAP18333/AAQ62870/BAF00259;AAG50527;ANM68606/NP_00133…	107.071;107.071;106.686;106.686;106.686;106.686;100.908;100.908;100.908;100.908;97.0561;97.0561;97.0561;97.0561;96.6709;85.1149;85.5001;85.5001;68.9366;69.3218	gi|7269704|emb|CAB79652.1|predicted protein [Arabidopsis thaliana]/gi|1032286473|gb|OAP00801.1|SND2 [Arabidopsis thaliana]/gi|2842493|emb|CAA16890.1|predicted protein [Arabidopsis thaliana]/gi|332660095|gb|AEE85495.1|NAC domain containing protein 73 [Arabidopsis thaliana]/gi|15235314|ref|NP_194579.1|NAC domain containing protein 73 [Arabidopsis thaliana]/gi|75318376|sp|O49459.1|NAC73_ARATHRecName…	Arabidopsis thaliana	5.6e-28	IPR003441;noIPR;noIPR;IPR003441;IPR036093	NAC domain;NAC domain;NAC domain;NAC domain;NAC domain superfamily	PF02365 (PFAM);PTHR31079:SF3 (PANTHER);PTHR31079 (PANTHER);PS51005 (PROSITE_PROFILES);SSF101941 (SUPERFAMILY)	GO:0006355/GO:0003677;;;GO:0006355/GO:0003677;GO:0003677/GO:0006355
TraesCS2D01G461700LC.1	NAM (no apical meristem)-like protein	522	7.6e-19	0.5287	gi|1032280616|gb|OAO94944.1|ORE1 [Arabidopsis thaliana];gi|21536866|gb|AAM61198.1|NAM / CUC2-like protein [Arabidopsis thaliana];gi|15241819|ref|NP_198777.1|NAC domain containing protein 6 [Arabidopsis thaliana]/gi|75171213|sp|Q9FKA0.1|NAC92_ARATHRecName: Full=NAC domain-containing protein 92 Short=ANAC092 Short=AtNAC2 Short=AtNAC6 AltName: Full=Protein ORESARA 1/gi|9758337|dbj|BAB08893.1|unnamed…	Arabidopsis thaliana;Arabidopsis thaliana;Arabidopsis thaliana/Arabidopsis thaliana/Arabidopsis thaliana/Arabidopsis thaliana/Arabidopsis thaliana/Arabidopsis thaliana/Arabidopsis thaliana;Arabidopsis thaliana;Arabidopsis thaliana/Arabidopsis thaliana/Arabidopsis thaliana/Arabidopsis thaliana/Arabidopsis thaliana/Arabidopsis thaliana;Arabidopsis thaliana/Arabidopsis thaliana/Arabidopsis thaliana/…	7.6E-19;1.4E-18;1.5E-18;9.3E-18;9.4E-18;9.8E-18;1.1E-17;1.1E-17;1.2E-17;1.2E-17;1.6E-17;1.6E-17;1.9E-17;2.5E-17;1.6E-16;1.6E-16;2.2E-16;3.2E-16;3.2E-16;4.2E-16	285;275;285;567;318;567;337;315;329;322;631;377;381;337;323;336;569;479;343;359	141;141;141;147;131;147;131;131;131;131;144;142;142;131;129;131;144;133;134;134	1032280616;21536866;15810577/20259575/15241819/9758337/332007071/75171213/31322199;1032276750;17065124/15228570/11994707/332644006/75273669/30984532;332003356/20466286/51316421/15237699/22136362/7406445;1032281200;21593288/30682054/332003810;9759589/30102618/30682048/1032279922/75171523/332003809/110736032;1032288938;15218843/332196319/6227016/1032299486;2961375/1063727170/7270568/1032282512/1523…	OAO94944;AAM61198;Q9FKA0/AAL07176/NP_198777/BAB08893/AED94454/AAO41710/AAM14130;OAO91078;AEE77527/AAP42729/BAB02945/Q9LJW3/AAL32716/NP_189546;Q84K00/AAM91259/NP_196061/AED90739/CAB85547/AAM20460;OAO95528;AED91193/NP_850789/AAM65237;Q9FLR3/AAP21227/OAO94250/NP_568182/BAE99988/AED91192/BAB11446;OAP03265;OAP13811/NP_176766/AEE34440/AAF06052;NP_001329496/CAB81525/ANM67680/NP_195339/OAO96839/CAA18122/…	88.1965;87.0409;87.4261;87.8113;85.5001;87.4261;85.5001;85.1149;85.5001;85.1149;87.0409;85.5001;85.5001;84.7297;82.0333;82.0333;83.5741;82.4185;81.2629;81.2629	gi|1032280616|gb|OAO94944.1|ORE1 [Arabidopsis thaliana]	Arabidopsis thaliana	7.6e-19	IPR003441;noIPR;noIPR;IPR003441;IPR036093	NAC domain;NAC domain;NAC domain;NAC domain;NAC domain superfamily	PF02365 (PFAM);PTHR31989 (PANTHER);PTHR31989:SF44 (PANTHER);PS51005 (PROSITE_PROFILES);SSF101941 (SUPERFAMILY)	GO:0006355/GO:0003677;;;GO:0006355/GO:0003677;GO:0003677/GO:0006355
TraesCS2D01G462900.1	NAC (No Apical Meristem) domain transcriptional regulator superfamily protein	292	8.6e-69	0.6456	gi|15222818|ref|NP_175997.1|NAC domain containing protein 1 [Arabidopsis thaliana]/gi|51316422|sp|Q84TE6.2|NAC22_ARATHRecName: Full=NAC domain-containing protein 21/22 Short=ANAC021/ANAC022/gi|6649236|gb|AAF21437.1|AF198054_1NAC1 [Arabidopsis thaliana]/gi|8778319|gb|AAF79328.1|AC002304_21F14J16.32 [Arabidopsis thaliana]/gi|21554126|gb|AAM63206.1|NAC1 [Arabidopsis thaliana]/gi|332195210|gb|AEE3333…	Arabidopsis thaliana/Arabidopsis thaliana/Arabidopsis thaliana/Arabidopsis thaliana/Arabidopsis thaliana/Arabidopsis thaliana/Arabidopsis thaliana;Arabidopsis thaliana/Arabidopsis thaliana/Arabidopsis thaliana;Arabidopsis thaliana;Arabidopsis thaliana/Arabidopsis thaliana/Arabidopsis thaliana;Arabidopsis thaliana;Arabidopsis thaliana/Arabidopsis thaliana/Arabidopsis thaliana/Arabidopsis thaliana/…	8.6E-69;3.7E-68;4.6E-62;7.1E-62;1.4E-61;7.3E-59;1.5E-57;1.9E-57;4.0E-57;4.7E-57;5.5E-55;6.9E-55;7.7E-55;1.4E-54;2.3E-54;2.9E-54;1.1E-53;2.1E-53;1.1E-51;1.5E-51	324;279;316;314;168;352;316;316;352;334;323;336;375;373;315;329;335;335;310;285	182;182;177;177;160;191;173;173;191;173;199;199;180;174;179;179;178;178;177;193	6649236/21554126/332195210/51316422/15222818/8778319/1032299883;332641748/15795128/145322887;1032290067;11994103/332642571/15229637;1032287208;27311713/332660101/18417214/1032282448/30984582;4337200/15224139/30682415/330252483/330252482;1032295073;21593065;12323982/6554477/1032298014/32452837/332197718/15223043/75198592;21537315;15451128/15240252/75171471/1032281263/20148335/9757865/332010085;750…	NP_175997/AAF79328/AAM63206/OAP14208/Q84TE6/AAF21437/AEE33331;BAB02506/NP_001030683/AEE75269;OAP04394;AEE76092/BAB01106/NP_188469;OAP01535;AAP42754/AAO00822/NP_567811/AEE85501/OAO96775;NP_850054/AEC07577/AEC07576/NP_180019/AAD18114;OAP09399;AAM65014;NP_177768/OAP12339/AAP82630/Q9S851/AEE35839/AAF16659/AAG51953;AAM61656;NP_200951/BAB08499/AAM10058/AED97468/OAO95591/Q9FLJ2/AAK96835;O04017/BAA19529/…	217.624;214.542;199.904;199.519;193.741;192.971;188.348;188.348;188.348;187.578;182.185;182.185;183.341;182.57;180.259;180.259;179.104;178.333;172.94;172.17	gi|1032299883|gb|OAP14208.1|NAC1 [Arabidopsis thaliana]/gi|15222818|ref|NP_175997.1|NAC domain containing protein 1 [Arabidopsis thaliana]/gi|332195210|gb|AEE33331.1|NAC domain containing protein 1 [Arabidopsis thaliana]/gi|51316422|sp|Q84TE6.2|NAC22_ARATHRecName: Full=NAC domain-containing protein 21/22 Short=ANAC021/ANAC022/gi|21554126|gb|AAM63206.1|NAC1 [Arabidopsis thaliana]/gi|6649236|gb|AAF…	Arabidopsis thaliana	8.6e-69	IPR003441;noIPR;noIPR;IPR003441;IPR036093	NAC domain;NAC domain;NAC domain;NAC domain;NAC domain superfamily	PF02365 (PFAM);PTHR31744 (PANTHER);PTHR31744:SF21 (PANTHER);PS51005 (PROSITE_PROFILES);SSF101941 (SUPERFAMILY)	GO:0006355/GO:0003677;;;GO:0006355/GO:0003677;GO:0003677/GO:0006355
TraesCS2D01G567000.1	NAC domain containing protein 82	406	3.3e-67	0.6893	gi|15237609|ref|NP_201211.1|NAC domain containing protein 103 [Arabidopsis thaliana]/gi|10176954|dbj|BAB10274.1|unnamed protein product [Arabidopsis thaliana]/gi|332010452|gb|AED97835.1|NAC domain containing protein 103 [Arabidopsis thaliana]/gi|1032278528|gb|OAO92856.1|NAC103 [Arabidopsis thaliana];gi|15242390|ref|NP_196495.1|NAC domain containing protein 82 [Arabidopsis thaliana]/gi|145334339|r…	Arabidopsis thaliana/Arabidopsis thaliana/Arabidopsis thaliana/Arabidopsis thaliana;Arabidopsis thaliana/Arabidopsis thaliana/Arabidopsis thaliana/Arabidopsis thaliana/Arabidopsis thaliana/Arabidopsis thaliana/Arabidopsis thaliana/Arabidopsis thaliana/Arabidopsis thaliana/Arabidopsis thaliana/Arabidopsis thaliana/Arabidopsis thaliana/Arabidopsis thaliana/Arabidopsis thaliana;Arabidopsis thaliana;…	3.3E-67;8.0E-67;8.4E-67;8.6E-65;1.1E-64;1.1E-64;1.1E-64;1.3E-64;4.9E-63;1.4E-62;3.6E-62;9.9E-62;1.9E-61;4.1E-61;4.8E-61;5.0E-61;4.5E-60;5.9E-59;9.0E-59;5.3E-58	356;489;481;549;558;567;567;549;557;446;447;569;447;564;564;564;238;459;451;576	170;170;170;166;166;172;172;166;186;170;212;172;171;212;212;212;171;224;171;224	15237609/10176954/1032278528/332010452;56236056/75173202/145334339/145334341/332003993/332003992/332003995/332003994/1039019163/9955520/1063730846/15242390/238481224/222423870;1032280022;21593389;8567779/12322791;332003356/20466286/51316421/15237699/22136362/7406445;1032276750;19310691/18398895/332641396/15293139/75164838/1032291930;1032304918/75215689/22137074/5091624/332193563/18399168/13605665…	OAO92856/NP_201211/AED97835/BAB10274;AED91378/NP_001154700/AED91376/AED91377/AED91375/Q9FY82/BAH19899/AAV84484/NP_001330102/NP_001078552/NP_001078551/CAC05459/ANM68338/NP_196495;OAO94350;AAM65338;AAG51388/AAF76351;Q84K00/AAM91259/NP_196061/AED90739/CAB85547/AAM20460;OAO91078;NP_566376/AAK93680/AAL85076/AEE74917/Q949N0/OAP06257;NP_564440/AAK32826/AAN31872/AAM91382/AAD39612/OAP19243/AEE31684/Q9XIC5…	218.394;221.476;221.09;217.624;217.624;217.624;217.624;217.238;213.001;209.149;207.994;209.92;206.068;208.379;207.994;207.994;196.052;199.904;199.134;200.29	gi|1032278528|gb|OAO92856.1|NAC103 [Arabidopsis thaliana]/gi|10176954|dbj|BAB10274.1|unnamed protein product [Arabidopsis thaliana]/gi|332010452|gb|AED97835.1|NAC domain containing protein 103 [Arabidopsis thaliana]/gi|15237609|ref|NP_201211.1|NAC domain containing protein 103 [Arabidopsis thaliana]	Arabidopsis thaliana	3.3e-67	IPR003441;noIPR;noIPR;noIPR;noIPR;IPR003441;IPR036093	NAC domain;NAC domain;NAC domain;NAC domain;NAC domain;NAC domain;NAC domain superfamily	PF02365 (PFAM);PTHR31989:SF46 (PANTHER);PTHR31989 (PANTHER);PTHR31989:SF46 (PANTHER);PTHR31989 (PANTHER);PS51005 (PROSITE_PROFILES);SSF101941 (SUPERFAMILY)	GO:0006355/GO:0003677;;;;;GO:0006355/GO:0003677;GO:0003677/GO:0006355
TraesCS2D01G568000.1	NAC domain containing protein 82	435	1.1e-53	0.6387	gi|15229511|ref|NP_188400.1|NAC domain containing protein 57 [Arabidopsis thaliana]/gi|9294586|dbj|BAB02867.1|unnamed protein product [Arabidopsis thaliana]/gi|67633638|gb|AAY78743.1|no apical meristem family protein [Arabidopsis thaliana]/gi|332642479|gb|AEE76000.1|NAC domain containing protein 57 [Arabidopsis thaliana]/gi|1032287162|gb|OAP01489.1|NAC057 [Arabidopsis thaliana];gi|15218843|ref|NP…	Arabidopsis thaliana/Arabidopsis thaliana/Arabidopsis thaliana/Arabidopsis thaliana/Arabidopsis thaliana;Arabidopsis thaliana/Arabidopsis thaliana/Arabidopsis thaliana/Arabidopsis thaliana;Arabidopsis thaliana/Arabidopsis thaliana/Arabidopsis thaliana/Arabidopsis thaliana;Arabidopsis thaliana/Arabidopsis thaliana;Arabidopsis thaliana/Arabidopsis thaliana;Arabidopsis thaliana/Arabidopsis thaliana/…	1.1E-53;1.0E-47;4.8E-47;4.9E-47;9.8E-47;1.2E-46;3.1E-46;1.0E-45;1.5E-45;2.5E-45;2.8E-45;2.9E-45;3.2E-45;3.6E-45;3.7E-45;3.8E-45;3.9E-45;4.1E-45;4.9E-45;6.5E-45	246;631;301;298;238;446;447;451;342;395;481;279;292;395;292;262;489;316;479;476	160;155;159;159;176;182;183;176;191;193;177;188;163;193;163;163;191;160;192;160	9294586/332642479/1032287162/67633638/15229511;15218843/332196319/6227016/1032299486;1032301014/51970698/79366195/332194960;34222060/4585977;332641394/18398893;332641392/42572353/1032291467;16604701/12322797/18398891/8567777/75207282/332641391/1032291466/20258971;8567778/332641395/1032289762/12322794/30681347/75207283;1063682789/1039010690;1032302829;1032280022;332641748/15795128/145322887;112850…	AEE76000/BAB02867/NP_188400/AAY78743/OAP01489;OAP13811/NP_176766/AEE34440/AAF06052;BAD44041/NP_175835/AEE33081/OAP15339;AAD25613/AAQ62866;NP_566375/AEE74915;AEE74913/OAP05794/NP_974272;AAG51394/NP_566374/AAM14201/AEE74912/Q9SQX9/AAF76349/AAL24143/OAP05793;AEE74916/AAG51391/AAF76350/OAP04089/NP_850554/Q9SQY0;NP_001322893/ANM60620;OAP17154;OAO94350;BAB02506/NP_001030683/AEE75269;NP_001329603/ANM678…	180.644;174.096;165.236;164.851;162.155;167.933;166.777;165.622;162.155;162.925;164.851;159.844;159.844;162.54;159.844;158.688;164.851;160.229;164.081;163.696	gi|9294586|dbj|BAB02867.1|unnamed protein product [Arabidopsis thaliana]/gi|67633638|gb|AAY78743.1|no apical meristem family protein [Arabidopsis thaliana]/gi|15229511|ref|NP_188400.1|NAC domain containing protein 57 [Arabidopsis thaliana]/gi|332642479|gb|AEE76000.1|NAC domain containing protein 57 [Arabidopsis thaliana]/gi|1032287162|gb|OAP01489.1|NAC057 [Arabidopsis thaliana]	Arabidopsis thaliana	1.1e-53	IPR003441;noIPR;noIPR;IPR003441;IPR036093	NAC domain;NAC domain;NAC domain;NAC domain;NAC domain superfamily	PF02365 (PFAM);PTHR31989 (PANTHER);PTHR31989:SF14 (PANTHER);PS51005 (PROSITE_PROFILES);SSF101941 (SUPERFAMILY)	GO:0006355/GO:0003677;;;GO:0006355/GO:0003677;GO:0003677/GO:0006355
TraesCS2D01G576200.1	NAC (No apical meristem) domain transcriptional regulator superfamily protein	317	7.7e-88	0.7592	gi|15217612|ref|NP_177338.1|vascular related NAC-domain protein 7 [Arabidopsis thaliana]/gi|1063697428|ref|NP_001323397.1|vascular related NAC-domain protein 7 [Arabidopsis thaliana]/gi|75169606|sp|Q9C8W9.1|NAC30_ARATHRecName: Full=NAC domain-containing protein 30 Short=ANAC030 AltName: Full=Protein VASCULAR RELATED NAC-DOMAIN 7/gi|12324533|gb|AAG52219.1|AC021665_2NAM-like protein 48543-50167 [Ar…	Arabidopsis thaliana/Arabidopsis thaliana/Arabidopsis thaliana/Arabidopsis thaliana/Arabidopsis thaliana/Arabidopsis thaliana/Arabidopsis thaliana/Arabidopsis thaliana/Arabidopsis thaliana;Arabidopsis thaliana/Arabidopsis thaliana/Arabidopsis thaliana/Arabidopsis thaliana/Arabidopsis thaliana/Arabidopsis thaliana/Arabidopsis thaliana;Arabidopsis thaliana/Arabidopsis thaliana;Arabidopsis thaliana/…	7.7E-88;7.1E-81;4.0E-79;4.4E-79;8.8E-77;7.6E-76;1.0E-74;3.3E-74;3.4E-74;3.5E-74;4.5E-74;1.5E-72;3.3E-71;2.7E-70;4.4E-70;5.1E-67;6.6E-66;6.9E-66;7.2E-66;2.0E-65	324;365;381;377;292;396;295;342;395;394;395;348;420;409;418;371;341;341;305;365	313;207;168;168;180;191;182;165;165;191;165;163;215;170;210;163;165;165;163;181	332197133/1063697428/15217612/111074362/1032305328/1039011273/12324533/75169606/21553558;330251628/75206623/1039011911/1063700652/1032293053/15227958/4406812;1063727168/1039018402;2961375/1063727170/7270568/1032282512/15234325/75099463/332661226/1039018401;15239338/75170558/332010813/55733771/10177424/53828555;1032304611;1032277069;1063682789/1039010690;1032302829;825168811/15221554/1039009940/10…	NP_177338/Q9C8W9/ANM61162/NP_001323397/ABH04554/OAP19653/AAG52219/AAM62651/AEE35254;OAP07379/NP_001318244/NP_179397/Q9SL41/AEC06722/AAD20120/ANM61740;ANM67681/NP_001329497;NP_001329496/CAB81525/ANM67680/NP_195339/OAO96839/CAA18122/AEE86626/O65508;NP_201431/Q9FH59/AAU94387/BAB10709/AAV59282/AED98196;OAP18936;OAO91397;NP_001322893/ANM60620;OAP17154;AEE33995/NP_001319296/F4HYV5/ANM59940/NP_176457;NP…	267.314;250.751;246.899;246.514;238.039;238.81;232.646;233.032;234.572;234.572;234.187;228.794;227.639;224.942;224.942;215.312;211.846;211.46;210.305;211.075	gi|1032305328|gb|OAP19653.1|VND7 [Arabidopsis thaliana]/gi|21553558|gb|AAM62651.1|NAM-like protein [Arabidopsis thaliana]/gi|332197133|gb|AEE35254.1|vascular related NAC-domain protein 7 [Arabidopsis thaliana]/gi|111074362|gb|ABH04554.1|At1g71930 [Arabidopsis thaliana]/gi|1039011273|gb|ANM61162.1|vascular related NAC-domain protein 7 [Arabidopsis thaliana]/gi|1063697428|ref|NP_001323397.1|vascula…	Arabidopsis thaliana	7.7e-88	IPR003441;noIPR;noIPR;IPR003441;IPR036093	NAC domain;NAC domain;NAC domain;NAC domain;NAC domain superfamily	PF02365 (PFAM);PTHR31989 (PANTHER);PTHR31989:SF103 (PANTHER);PS51005 (PROSITE_PROFILES);SSF101941 (SUPERFAMILY)	GO:0006355/GO:0003677;;;GO:0006355/GO:0003677;GO:0003677/GO:0006355
TraesCS2D01G576300.1	NAC (No apical meristem) domain transcriptional regulator superfamily protein	315	7.6e-90	0.73	gi|15217612|ref|NP_177338.1|vascular related NAC-domain protein 7 [Arabidopsis thaliana]/gi|1063697428|ref|NP_001323397.1|vascular related NAC-domain protein 7 [Arabidopsis thaliana]/gi|75169606|sp|Q9C8W9.1|NAC30_ARATHRecName: Full=NAC domain-containing protein 30 Short=ANAC030 AltName: Full=Protein VASCULAR RELATED NAC-DOMAIN 7/gi|12324533|gb|AAG52219.1|AC021665_2NAM-like protein 48543-50167 [Ar…	Arabidopsis thaliana/Arabidopsis thaliana/Arabidopsis thaliana/Arabidopsis thaliana/Arabidopsis thaliana/Arabidopsis thaliana/Arabidopsis thaliana/Arabidopsis thaliana/Arabidopsis thaliana;Arabidopsis thaliana/Arabidopsis thaliana/Arabidopsis thaliana/Arabidopsis thaliana/Arabidopsis thaliana/Arabidopsis thaliana/Arabidopsis thaliana;Arabidopsis thaliana/Arabidopsis thaliana;Arabidopsis thaliana/…	7.6E-90;5.6E-82;5.7E-81;6.3E-81;3.2E-77;4.1E-77;8.8E-76;1.6E-75;2.8E-75;3.8E-75;4.0E-75;2.0E-73;1.7E-72;9.6E-72;1.2E-67;6.3E-67;7.5E-67;8.0E-67;1.9E-66;2.4E-66	324;365;381;377;292;396;395;394;342;395;295;348;420;409;371;305;341;341;365;365	300;173;169;169;177;166;305;166;166;166;179;164;190;319;164;164;166;166;331;331	332197133/1063697428/15217612/111074362/1032305328/1039011273/12324533/75169606/21553558;330251628/75206623/1039011911/1063700652/1032293053/15227958/4406812;1063727168/1039018402;2961375/1063727170/7270568/1032282512/15234325/75099463/332661226/1039018401;15239338/75170558/332010813/55733771/10177424/53828555;1032304611;15221256/238065075/119935909/332190738;825168811/15221554/1039009940/1063690…	NP_177338/Q9C8W9/ANM61162/NP_001323397/ABH04554/OAP19653/AAG52219/AAM62651/AEE35254;OAP07379/NP_001318244/NP_179397/Q9SL41/AEC06722/AAD20120/ANM61740;ANM67681/NP_001329497;NP_001329496/CAB81525/ANM67680/NP_195339/OAO96839/CAA18122/AEE86626/O65508;NP_201431/Q9FH59/AAU94387/BAB10709/AAV59282/AED98196;OAP18936;NP_172690/ABM06031/AEE28859/Q9FWX2;AEE33995/NP_001319296/F4HYV5/ANM59940/NP_176457;NP_0013…	272.322;253.447;251.521;251.136;238.81;242.276;238.81;238.039;235.728;236.884;233.802;231.106;231.106;228.794;216.853;213.001;214.157;213.772;213.772;213.386	gi|1032305328|gb|OAP19653.1|VND7 [Arabidopsis thaliana]/gi|21553558|gb|AAM62651.1|NAM-like protein [Arabidopsis thaliana]/gi|332197133|gb|AEE35254.1|vascular related NAC-domain protein 7 [Arabidopsis thaliana]/gi|111074362|gb|ABH04554.1|At1g71930 [Arabidopsis thaliana]/gi|1039011273|gb|ANM61162.1|vascular related NAC-domain protein 7 [Arabidopsis thaliana]/gi|1063697428|ref|NP_001323397.1|vascula…	Arabidopsis thaliana	7.6e-90	IPR003441;noIPR;noIPR;IPR003441;IPR036093	NAC domain;NAC domain;NAC domain;NAC domain;NAC domain superfamily	PF02365 (PFAM);PTHR31989 (PANTHER);PTHR31989:SF103 (PANTHER);PS51005 (PROSITE_PROFILES);SSF101941 (SUPERFAMILY)	GO:0006355/GO:0003677;;;GO:0006355/GO:0003677;GO:0003677/GO:0006355
TraesCS2D01G576400.1	NAC (No apical meristem) domain transcriptional regulator superfamily protein	305	5.6e-91	0.7245	gi|15217612|ref|NP_177338.1|vascular related NAC-domain protein 7 [Arabidopsis thaliana]/gi|1063697428|ref|NP_001323397.1|vascular related NAC-domain protein 7 [Arabidopsis thaliana]/gi|75169606|sp|Q9C8W9.1|NAC30_ARATHRecName: Full=NAC domain-containing protein 30 Short=ANAC030 AltName: Full=Protein VASCULAR RELATED NAC-DOMAIN 7/gi|12324533|gb|AAG52219.1|AC021665_2NAM-like protein 48543-50167 [Ar…	Arabidopsis thaliana/Arabidopsis thaliana/Arabidopsis thaliana/Arabidopsis thaliana/Arabidopsis thaliana/Arabidopsis thaliana/Arabidopsis thaliana/Arabidopsis thaliana/Arabidopsis thaliana;Arabidopsis thaliana/Arabidopsis thaliana/Arabidopsis thaliana/Arabidopsis thaliana/Arabidopsis thaliana/Arabidopsis thaliana/Arabidopsis thaliana;Arabidopsis thaliana/Arabidopsis thaliana;Arabidopsis thaliana/…	5.6E-91;6.8E-82;1.3E-81;1.3E-81;5.7E-79;2.5E-77;8.7E-77;1.3E-75;2.7E-75;3.4E-75;4.0E-75;2.1E-73;1.2E-72;3.7E-71;9.0E-69;3.2E-67;3.5E-67;3.6E-67;4.9E-67;8.6E-67	324;365;381;377;292;396;295;394;342;395;395;348;420;409;371;305;341;341;358;358	306;279;169;169;318;214;190;214;166;166;166;164;238;180;164;164;166;166;307;179	332197133/1063697428/15217612/111074362/1032305328/1039011273/12324533/75169606/21553558;330251628/75206623/1039011911/1063700652/1032293053/15227958/4406812;1063727168/1039018402;2961375/1063727170/7270568/1032282512/15234325/75099463/332661226/1039018401;15239338/75170558/332010813/55733771/10177424/53828555;1032304611;1032277069;825168811/15221554/1039009940/1063690776/332195874;1063682789/103…	NP_177338/Q9C8W9/ANM61162/NP_001323397/ABH04554/OAP19653/AAG52219/AAM62651/AEE35254;OAP07379/NP_001318244/NP_179397/Q9SL41/AEC06722/AAD20120/ANM61740;ANM67681/NP_001329497;NP_001329496/CAB81525/ANM67680/NP_195339/OAO96839/CAA18122/AEE86626/O65508;NP_201431/Q9FH59/AAU94387/BAB10709/AAV59282/AED98196;OAP18936;OAO91397;AEE33995/NP_001319296/F4HYV5/ANM59940/NP_176457;NP_001322893/ANM60620;OAP17154;NP…	274.633;253.062;252.677;252.677;243.047;242.276;237.654;237.654;235.343;236.884;236.498;230.72;231.106;226.868;219.55;213.386;214.542;214.542;214.542;214.157	gi|1032305328|gb|OAP19653.1|VND7 [Arabidopsis thaliana]/gi|21553558|gb|AAM62651.1|NAM-like protein [Arabidopsis thaliana]/gi|332197133|gb|AEE35254.1|vascular related NAC-domain protein 7 [Arabidopsis thaliana]/gi|111074362|gb|ABH04554.1|At1g71930 [Arabidopsis thaliana]/gi|1039011273|gb|ANM61162.1|vascular related NAC-domain protein 7 [Arabidopsis thaliana]/gi|1063697428|ref|NP_001323397.1|vascula…	Arabidopsis thaliana	5.6e-91	IPR003441;noIPR;noIPR;IPR003441;IPR036093	NAC domain;NAC domain;NAC domain;NAC domain;NAC domain superfamily	PF02365 (PFAM);PTHR31989:SF103 (PANTHER);PTHR31989 (PANTHER);PS51005 (PROSITE_PROFILES);SSF101941 (SUPERFAMILY)	GO:0006355/GO:0003677;;;GO:0006355/GO:0003677;GO:0003677/GO:0006355
TraesCS2D01G576500.2	NAC (No apical meristem) domain transcriptional regulator superfamily protein	316	2.6e-85	0.7588	gi|15217612|ref|NP_177338.1|vascular related NAC-domain protein 7 [Arabidopsis thaliana]/gi|1063697428|ref|NP_001323397.1|vascular related NAC-domain protein 7 [Arabidopsis thaliana]/gi|75169606|sp|Q9C8W9.1|NAC30_ARATHRecName: Full=NAC domain-containing protein 30 Short=ANAC030 AltName: Full=Protein VASCULAR RELATED NAC-DOMAIN 7/gi|12324533|gb|AAG52219.1|AC021665_2NAM-like protein 48543-50167 [Ar…	Arabidopsis thaliana/Arabidopsis thaliana/Arabidopsis thaliana/Arabidopsis thaliana/Arabidopsis thaliana/Arabidopsis thaliana/Arabidopsis thaliana/Arabidopsis thaliana/Arabidopsis thaliana;Arabidopsis thaliana/Arabidopsis thaliana/Arabidopsis thaliana/Arabidopsis thaliana/Arabidopsis thaliana/Arabidopsis thaliana/Arabidopsis thaliana;Arabidopsis thaliana/Arabidopsis thaliana;Arabidopsis thaliana/…	2.6E-85;8.9E-77;1.4E-76;3.3E-76;1.3E-74;5.4E-74;3.6E-73;4.9E-73;5.2E-73;5.3E-73;6.8E-73;1.5E-72;7.7E-70;8.0E-69;7.3E-66;1.2E-65;4.5E-65;5.1E-65;1.5E-64;1.6E-64	324;365;381;377;292;396;394;395;342;348;395;295;420;409;371;305;358;358;341;341	295;173;177;169;182;166;166;166;166;164;166;184;189;180;164;164;178;178;165;165	332197133/1063697428/15217612/111074362/1032305328/1039011273/12324533/75169606/21553558;330251628/75206623/1039011911/1063700652/1032293053/15227958/4406812;1063727168/1039018402;2961375/1063727170/7270568/1032282512/15234325/75099463/332661226/1039018401;15239338/75170558/332010813/55733771/10177424/53828555;1032304611;825168811/15221554/1039009940/1063690776/332195874;1032302829;1063682789/103…	NP_177338/Q9C8W9/ANM61162/NP_001323397/ABH04554/OAP19653/AAG52219/AAM62651/AEE35254;OAP07379/NP_001318244/NP_179397/Q9SL41/AEC06722/AAD20120/ANM61740;ANM67681/NP_001329497;NP_001329496/CAB81525/ANM67680/NP_195339/OAO96839/CAA18122/AEE86626/O65508;NP_201431/Q9FH59/AAU94387/BAB10709/AAV59282/AED98196;OAP18936;AEE33995/NP_001319296/F4HYV5/ANM59940/NP_176457;OAP17154;NP_001322893/ANM60620;ABH04617/OA…	260.766;240.35;240.35;239.195;232.261;234.187;231.876;231.491;229.95;229.95;231.106;227.254;224.172;221.09;212.616;209.92;209.92;209.92;207.994;207.994	gi|1032305328|gb|OAP19653.1|VND7 [Arabidopsis thaliana]/gi|21553558|gb|AAM62651.1|NAM-like protein [Arabidopsis thaliana]/gi|332197133|gb|AEE35254.1|vascular related NAC-domain protein 7 [Arabidopsis thaliana]/gi|111074362|gb|ABH04554.1|At1g71930 [Arabidopsis thaliana]/gi|1039011273|gb|ANM61162.1|vascular related NAC-domain protein 7 [Arabidopsis thaliana]/gi|1063697428|ref|NP_001323397.1|vascula…	Arabidopsis thaliana	2.6e-85	IPR003441;noIPR;noIPR;IPR003441;IPR036093	NAC domain;NAC domain;NAC domain;NAC domain;NAC domain superfamily	PF02365 (PFAM);PTHR31989 (PANTHER);PTHR31989:SF103 (PANTHER);PS51005 (PROSITE_PROFILES);SSF101941 (SUPERFAMILY)	GO:0006355/GO:0003677;;;GO:0006355/GO:0003677;GO:0003677/GO:0006355
TraesCS2D01G698900LC.1	NAC domain containing protein 82	567	2.7e-56	0.6744	gi|15229511|ref|NP_188400.1|NAC domain containing protein 57 [Arabidopsis thaliana]/gi|9294586|dbj|BAB02867.1|unnamed protein product [Arabidopsis thaliana]/gi|67633638|gb|AAY78743.1|no apical meristem family protein [Arabidopsis thaliana]/gi|332642479|gb|AEE76000.1|NAC domain containing protein 57 [Arabidopsis thaliana]/gi|1032287162|gb|OAP01489.1|NAC057 [Arabidopsis thaliana];gi|1032278492|gb|O…	Arabidopsis thaliana/Arabidopsis thaliana/Arabidopsis thaliana/Arabidopsis thaliana/Arabidopsis thaliana;Arabidopsis thaliana;Arabidopsis thaliana/Arabidopsis thaliana/Arabidopsis thaliana/Arabidopsis thaliana/Arabidopsis thaliana/Arabidopsis thaliana/Arabidopsis thaliana;Arabidopsis thaliana/Arabidopsis thaliana/Arabidopsis thaliana/Arabidopsis thaliana;Arabidopsis thaliana/Arabidopsis thaliana;…	2.7E-56;3.4E-50;5.5E-50;8.5E-49;3.8E-48;4.3E-48;6.8E-48;9.3E-48;1.0E-47;2.0E-47;3.2E-47;3.4E-47;3.5E-47;7.4E-47;8.0E-47;8.1E-47;1.1E-46;1.1E-46;1.2E-46;1.3E-46	246;292;292;631;298;301;238;489;481;479;476;476;281;292;446;262;356;292;567;567	158;162;162;160;155;155;181;159;159;165;165;165;138;162;174;162;159;162;158;158	9294586/332642479/1032287162/67633638/15229511;1032278492;225879092/15237469/58331807/8885600/56381883/75180371/332008018;15218843/332196319/6227016/1032299486;34222060/4585977;1032301014/51970698/79366195/332194960;332641394/18398893;56236056/75173202/145334339/145334341/332003993/332003992/332003995/332003994/1039019163/9955520/1063730846/15242390/238481224/222423870;1032280022;186509710/332640…	AEE76000/BAB02867/NP_188400/AAY78743/OAP01489;OAO92820;AAW70401/BAH30616/BAA97530/NP_199471/AED95401/AAV85660/Q9LS24;OAP13811/NP_176766/AEE34440/AAF06052;AAD25613/AAQ62866;BAD44041/NP_175835/AEE33081/OAP15339;NP_566375/AEE74915;AED91378/NP_001154700/AED91376/AED91377/AED91375/Q9FY82/BAH19899/AAV84484/NP_001330102/NP_001078552/NP_001078551/CAC05459/ANM68338/NP_196495;OAO94350;AEE73912/NP_186970/A4…	190.66;176.022;175.637;180.644;170.629;170.629;168.318;174.866;174.481;173.711;172.94;172.94;167.548;167.162;171.4;166.007;168.703;166.777;173.326;173.326	gi|9294586|dbj|BAB02867.1|unnamed protein product [Arabidopsis thaliana]/gi|67633638|gb|AAY78743.1|no apical meristem family protein [Arabidopsis thaliana]/gi|15229511|ref|NP_188400.1|NAC domain containing protein 57 [Arabidopsis thaliana]/gi|332642479|gb|AEE76000.1|NAC domain containing protein 57 [Arabidopsis thaliana]/gi|1032287162|gb|OAP01489.1|NAC057 [Arabidopsis thaliana]	Arabidopsis thaliana	2.7e-56	IPR003441;noIPR;noIPR;IPR003441;IPR036093	NAC domain;NAC domain;NAC domain;NAC domain;NAC domain superfamily	PF02365 (PFAM);PTHR31989 (PANTHER);PTHR31989:SF14 (PANTHER);PS51005 (PROSITE_PROFILES);SSF101941 (SUPERFAMILY)	GO:0006355/GO:0003677;;;GO:0006355/GO:0003677;GO:0003677/GO:0006355
TraesCS3A01G077900.1	NAM (no apical meristem)-like protein	214	1.9e-76	0.734	gi|15240252|ref|NP_200951.1|NAC domain containing protein 100 [Arabidopsis thaliana]/gi|75171471|sp|Q9FLJ2.1|NC100_ARATHRecName: Full=NAC domain-containing protein 100 Short=ANAC100 Short=AtNAC5/gi|9757865|dbj|BAB08499.1|NAM (no apical meristem)-like protein [Arabidopsis thaliana]/gi|15451128|gb|AAK96835.1|NAM (no apical meristem)-like protein [Arabidopsis thaliana]/gi|20148335|gb|AAM10058.1|NAM …	Arabidopsis thaliana/Arabidopsis thaliana/Arabidopsis thaliana/Arabidopsis thaliana/Arabidopsis thaliana/Arabidopsis thaliana/Arabidopsis thaliana;Arabidopsis thaliana/Arabidopsis thaliana/Arabidopsis thaliana/Arabidopsis thaliana/Arabidopsis thaliana/Arabidopsis thaliana/Arabidopsis thaliana;Arabidopsis thaliana;Arabidopsis thaliana/Arabidopsis thaliana/Arabidopsis thaliana/Arabidopsis thaliana/…	1.9E-76;5.0E-76;5.7E-76;3.0E-75;7.2E-75;8.1E-75;3.1E-74;4.2E-74;4.6E-74;9.7E-74;1.0E-72;2.4E-71;1.1E-68;1.2E-68;9.6E-68;1.8E-67;2.5E-65;2.9E-65;2.4E-64;5.2E-64	336;329;285;285;315;275;323;338;335;335;322;318;316;316;316;314;375;373;310;337	186;197;177;177;191;173;179;174;173;173;171;173;182;182;170;170;165;165;179;179	15451128/15240252/75171471/1032281263/20148335/9757865/332010085;9759589/30102618/30682048/1032279922/75171523/332003809/110736032;1032280616;15810577/20259575/15241819/9758337/332007071/75171213/31322199;21593288/30682054/332003810;21536866;21537315;13605595/75207262/19548079/1032290512/15229219/6223650/21537076/332640511;42567931/332005147/75171176/110736689/9758909/1032277822/29824189/28973617…	NP_200951/BAB08499/AAM10058/AED97468/OAO95591/Q9FLJ2/AAK96835;Q9FLR3/AAP21227/OAO94250/NP_568182/BAE99988/AED91192/BAB11446;OAO94944;Q9FKA0/AAL07176/NP_198777/BAB08893/AED94454/AAO41710/AAM14130;AED91193/NP_850789/AAM65237;AAM61198;AAM61656;AAM61417/AAK32791/Q9SQQ6/AAF05864/AEE74032/NP_187056/AAL87404/OAP04839;Q9FK44/BAB09485/BAF00308/NP_197328/AAO64133/AED92530/AAP04055/OAO92150;NP_974800/AED925…	234.572;233.032;231.491;229.565;229.95;228.409;228.409;228.409;228.409;227.639;224.557;220.705;214.157;213.772;211.46;210.69;207.223;207.223;202.601;202.601	gi|332010085|gb|AED97468.1|NAC domain containing protein 100 [Arabidopsis thaliana]/gi|15451128|gb|AAK96835.1|NAM (no apical meristem)-like protein [Arabidopsis thaliana]/gi|1032281263|gb|OAO95591.1|NAC100 [Arabidopsis thaliana]/gi|75171471|sp|Q9FLJ2.1|NC100_ARATHRecName: Full=NAC domain-containing protein 100 Short=ANAC100 Short=AtNAC5/gi|9757865|dbj|BAB08499.1|NAM (no apical meristem)-like prot…	Arabidopsis thaliana	1.9e-76	IPR003441;noIPR;noIPR;IPR003441;IPR036093	NAC domain;NAC domain;NAC domain;NAC domain;NAC domain superfamily	PF02365 (PFAM);PTHR31744:SF23 (PANTHER);PTHR31744 (PANTHER);PS51005 (PROSITE_PROFILES);SSF101941 (SUPERFAMILY)	GO:0006355/GO:0003677;;;GO:0006355/GO:0003677;GO:0003677/GO:0006355
TraesCS3A01G078400.1	putative jasmonic acid regulatory protein	353	3.1e-78	0.7171	gi|21593425|gb|AAM65392.1|NAM protein, putative [Arabidopsis thaliana];gi|1032303925|gb|OAP18250.1|NAC025 [Arabidopsis thaliana];gi|18407026|ref|NP_564771.1|NAC domain containing protein 25 [Arabidopsis thaliana]/gi|75151353|sp|Q8GY42.1|NAC25_ARATHRecName: Full=NAC transcription factor 25 Short=AtNAC025/gi|26450820|dbj|BAC42518.1|unknown protein [Arabidopsis thaliana]/gi|30725366|gb|AAP37705.1|At…	Arabidopsis thaliana;Arabidopsis thaliana;Arabidopsis thaliana/Arabidopsis thaliana/Arabidopsis thaliana/Arabidopsis thaliana/Arabidopsis thaliana;Arabidopsis thaliana;Arabidopsis thaliana;Arabidopsis thaliana/Arabidopsis thaliana/Arabidopsis thaliana/Arabidopsis thaliana/Arabidopsis thaliana/Arabidopsis thaliana/Arabidopsis thaliana/Arabidopsis thaliana;Arabidopsis thaliana;Arabidopsis thaliana/…	3.1E-78;3.8E-78;2.1E-77;4.1E-77;4.3E-77;5.7E-77;1.4E-76;9.8E-76;1.1E-75;1.4E-75;1.2E-74;9.1E-69;9.2E-69;9.5E-69;1.2E-68;2.0E-68;2.1E-68;3.6E-68;4.0E-68;4.1E-68	323;320;323;268;300;268;364;359;359;364;343;171;174;297;297;289;317;317;317;317	175;175;175;263;175;261;210;192;189;210;185;180;180;180;180;169;180;180;180;180	21593425;1032303925;30725366/332195662/75151353/26450820/18407026;21554255;2443890;15293163/18409291/12597796/332196811/50400809/1032300079/2780192/13430578;1032292608;29029082/332640512/30679026/110743057/75148193;1032291599;332642163/12060426/7021736/28393364/15232606/75273137/15795116/28827466;332640513/186509742/6223651;47169278/47169277/47169276/47169275/383875721/383875720;383875456/3838754…	AAM65392;OAP18250;Q8GY42/NP_564771/BAC42518/AAP37705/AEE33783;AAM63330;AAB71483;CAA10955/AAG60108/AAK93692/OAP14404/O49255/NP_564966/AEE34932/AAK25911;OAP06935;AEE74033/NP_187057/AAO64920/BAE99421/Q84TD6;OAP05926;NP_188170/BAB02380/AAO50577/AEE75684/BAB20600/AAF35417/AAO42106/Q9LD44;NP_001118568/AAF05865/AEE74034;1UT7_B/4DUL_B/1UT7_A/4DUL_A/1UT4_A/1UT4_B;3SWM_B/3SWM_A/3SWM_D/3SWP_A/3SWM_C/3SWP_C/…	243.817;243.817;241.891;239.195;240.35;238.81;241.121;238.81;238.81;238.424;235.343;214.542;214.542;218.779;218.394;217.624;218.394;218.009;218.009;218.009	gi|21593425|gb|AAM65392.1|NAM protein, putative [Arabidopsis thaliana]	Arabidopsis thaliana	3.1e-78	IPR003441;noIPR;IPR003441;IPR036093	NAC domain;NAC domain;NAC domain;NAC domain superfamily	PF02365 (PFAM);PTHR45430 (PANTHER);PS51005 (PROSITE_PROFILES);SSF101941 (SUPERFAMILY)	GO:0006355/GO:0003677;;GO:0006355/GO:0003677;GO:0003677/GO:0006355
TraesCS3A01G107400.1	NAC domain containing protein 75	439	7.3e-149	0.6884	gi|15233497|ref|NP_194652.1|NAC domain containing protein 75 [Arabidopsis thaliana]/gi|75181455|sp|Q9M0F8.1|NAC75_ARATHRecName: Full=NAC domain-containing protein 75 Short=ANAC075/gi|7269821|emb|CAB79681.1|putative protein [Arabidopsis thaliana]/gi|332660205|gb|AEE85605.1|NAC domain containing protein 75 [Arabidopsis thaliana];gi|1063725668|ref|NP_001329814.1|NAC domain containing protein 75 [Ara…	Arabidopsis thaliana/Arabidopsis thaliana/Arabidopsis thaliana/Arabidopsis thaliana;Arabidopsis thaliana/Arabidopsis thaliana;Arabidopsis thaliana/Arabidopsis thaliana;Arabidopsis thaliana;Arabidopsis thaliana;Arabidopsis thaliana/Arabidopsis thaliana;Arabidopsis thaliana/Arabidopsis thaliana;Arabidopsis thaliana;Arabidopsis thaliana;Arabidopsis thaliana/Arabidopsis thaliana/Arabidopsis thaliana;…	7.3E-149;5.3E-147;6.2E-134;1.1E-133;9.8E-132;5.3E-116;6.6E-116;4.9E-115;5.1E-115;5.1E-112;6.5E-99;9.6E-88;1.1E-87;1.5E-87;1.7E-86;4.8E-73;7.7E-71;1.2E-70;9.7E-60;1.1E-59	498;497;438;438;437;414;402;385;383;386;305;314;314;314;252;276;449;455;347;281	495;495;418;414;414;447;447;426;424;371;216;192;192;192;173;207;189;189;187;221	15233497/7269821/75181455/332660205;1063725668/1039018794;1063725670/1039018793;1032285118;1032285117;1039019157/1063741642;1039019156/1063741644;1032280719;1032280718;332009406/10176766/15241889;75318376/2842493/7269704/15235314/67633762/332660095/1032286473;1032300555;332192859/803374873/18396807;21554371;6560767;12321499;110736587/75127181/332192523/30689293/34222068/62319881/1032304008;123207…	Q9M0F8/AEE85605/NP_194652/CAB79681;NP_001329814/ANM68032;NP_001329813/ANM68031;OAO99445;OAO99444;NP_001330096/ANM68332;NP_001330095/ANM68331;OAO95047;OAO95046;BAB09880/NP_200473/AED96789;AAY78805/O49459/AEE85495/NP_194579/CAB79652/OAP00801/CAA16890;OAP14880;NP_564309/F4HY61/AEE30980;AAM63478;AAF16767;AAG50802;AEE30644/Q6NQK2/NP_564238/BAD93935/OAP18333/AAQ62870/BAF00259;AAG50527;ANM68608/NP_00133…	433.721;429.098;393.66;392.889;387.882;347.051;346.28;343.584;343.199;335.88;299.286;271.166;270.781;270.781;265.774;231.876;231.876;231.491;199.904;197.593	gi|332660205|gb|AEE85605.1|NAC domain containing protein 75 [Arabidopsis thaliana]/gi|7269821|emb|CAB79681.1|putative protein [Arabidopsis thaliana]/gi|75181455|sp|Q9M0F8.1|NAC75_ARATHRecName: Full=NAC domain-containing protein 75 Short=ANAC075/gi|15233497|ref|NP_194652.1|NAC domain containing protein 75 [Arabidopsis thaliana]	Arabidopsis thaliana	7.3e-149	IPR003441;noIPR;noIPR;IPR003441;IPR036093	NAC domain;NAC domain;NAC domain;NAC domain;NAC domain superfamily	PF02365 (PFAM);PTHR31079 (PANTHER);PTHR31079:SF3 (PANTHER);PS51005 (PROSITE_PROFILES);SSF101941 (SUPERFAMILY)	GO:0006355/GO:0003677;;;GO:0006355/GO:0003677;GO:0003677/GO:0006355
TraesCS3A01G113300.1	NAC domain containing protein 41	421	5.3e-10	0.442	gi|186509710|ref|NP_186970.2|NAC domain containing protein 45 [Arabidopsis thaliana]/gi|704043400|sp|A4VCM0.1|NAC45_ARATHRecName: Full=NAC domain-containing protein 45/gi|145651780|gb|ABP88115.1|At3g03200 [Arabidopsis thaliana]/gi|332640391|gb|AEE73912.1|NAC domain containing protein 45 [Arabidopsis thaliana]/gi|1032291962|gb|OAP06289.1|NAC045 [Arabidopsis thaliana];gi|1032277098|gb|OAO91426.1|NA…	Arabidopsis thaliana/Arabidopsis thaliana/Arabidopsis thaliana/Arabidopsis thaliana/Arabidopsis thaliana;Arabidopsis thaliana;Arabidopsis thaliana/Arabidopsis thaliana/Arabidopsis thaliana/Arabidopsis thaliana;Arabidopsis thaliana/Arabidopsis thaliana/Arabidopsis thaliana/Arabidopsis thaliana/Arabidopsis thaliana;Arabidopsis thaliana/Arabidopsis thaliana/Arabidopsis thaliana/Arabidopsis thaliana;…	5.3E-10;9.4E-10;1.0E-9;1.2E-9;1.3E-9;1.6E-9;2.0E-9;2.0E-9;2.1E-9;9.2E-9;2.3E-8;5.1E-8;5.5E-8;5.8E-8;2.6E-7;2.6E-7;3.0E-7;3.1E-7;4.4E-7;4.9E-7	479;476;476;246;631;170;479;266;268;252;283;362;359;345;298;317;301;317;292;292	134;134;134;134;134;136;134;136;136;159;141;134;132;132;138;154;138;154;136;136	186509710/332640391/145651780/1032291962/704043400;1032277098;10177071/75170237/332005022/15237939;9294586/332642479/1032287162/67633638/15229511;15218843/332196319/6227016/1032299486;1032295312;6714418;186505013/330253747;15294216/20147281/2459430/1032295313/75097584/13272419/330253746/15226119;23506087/15240042/75173208/332004477/14326560/1032279259/9955562;332193374/1032304549/42562467/8920628…	AEE73912/NP_186970/A4VCM0/ABP88115/OAP06289;OAO91426;Q9FFI5/NP_197228/BAB10513/AED92405;AEE76000/BAB02867/NP_188400/AAY78743/OAP01489;OAP13811/NP_176766/AEE34440/AAF06052;OAP09638;AAF26106;NP_001118435/AEC08841;O22798/AAK95285/AEC08840/OAP09639/NP_180906/AAB80665/AAM10354/AAK17148;AED91860/NP_196822/OAO93587/Q9FY93/CAC05446/AAK60324/AAN28903;OAP18874/NP_174529/AAF81350/AEE31495;NP_171727/BAH30263…	62.3882;61.6178;61.6178;59.6918;61.6178;58.151;60.4622;59.3066;59.3066;57.3806;56.6102;55.8398;55.8398;55.4546;53.1434;53.5286;53.1434;53.1434;52.7582;52.373	gi|704043400|sp|A4VCM0.1|NAC45_ARATHRecName: Full=NAC domain-containing protein 45/gi|145651780|gb|ABP88115.1|At3g03200 [Arabidopsis thaliana]/gi|1032291962|gb|OAP06289.1|NAC045 [Arabidopsis thaliana]/gi|332640391|gb|AEE73912.1|NAC domain containing protein 45 [Arabidopsis thaliana]/gi|186509710|ref|NP_186970.2|NAC domain containing protein 45 [Arabidopsis thaliana]	Arabidopsis thaliana	5.3e-10	IPR003441;noIPR;IPR003441;IPR036093	NAC domain;NAC domain;NAC domain;NAC domain superfamily	PF02365 (PFAM);PTHR45605 (PANTHER);PS51005 (PROSITE_PROFILES);SSF101941 (SUPERFAMILY)	GO:0006355/GO:0003677;;GO:0006355/GO:0003677;GO:0003677/GO:0006355
TraesCS3A01G157600.1	NAM (no apical meristem)-like protein	405	1.2e-07	0.4225	gi|225898723|dbj|BAH30492.1|hypothetical protein, partial [Arabidopsis thaliana];gi|15241802|ref|NP_201044.1|NAC-domain protein 101 [Arabidopsis thaliana]/gi|1063742813|ref|NP_001318864.1|NAC-domain protein 101 [Arabidopsis thaliana]/gi|75335536|sp|Q9LVA1.1|NC101_ARATHRecName: Full=NAC domain-containing protein 101 Short=ANAC101 AltName: Full=Protein VASCULAR RELATED NAC-DOMAIN 6/gi|8809651|dbj|B…	Arabidopsis thaliana;Arabidopsis thaliana/Arabidopsis thaliana/Arabidopsis thaliana/Arabidopsis thaliana/Arabidopsis thaliana/Arabidopsis thaliana/Arabidopsis thaliana/Arabidopsis thaliana/Arabidopsis thaliana;Arabidopsis thaliana/Arabidopsis thaliana/Arabidopsis thaliana/Arabidopsis thaliana;Arabidopsis thaliana/Arabidopsis thaliana/Arabidopsis thaliana/Arabidopsis thaliana/Arabidopsis thaliana;…	1.2E-7;1.5E-7;1.6E-7;1.9E-7;1.2E-6;1.4E-6;1.5E-6;1.5E-6;2.0E-6;2.5E-6;3.0E-6;3.7E-6;4.2E-6;4.2E-6;5.0E-6;5.1E-6;5.4E-6;6.9E-6;7.0E-6;7.2E-6	321;348;319;479;323;336;476;476;409;394;279;280;469;469;268;316;314;315;285;329	160;160;158;302;170;170;165;165;161;163;167;166;161;161;165;170;168;170;169;171	225898723;332010219/15241802/8809651/111074488/1039020969/1063742813/67633908/75335536/1032277544;15228952/7594531/1032287828/332646011;186509710/332640391/145651780/1032291962/704043400;21537315;15451128/15240252/75171471/1032281263/20148335/9757865/332010085;1032277098;10177071/75170237/332005022/15237939;1063715840/1039014535;825168811/15221554/1039009940/1063690776/332195874;332641748/1579512…	BAH30492;ABH04617/OAO91872/ANM69996/AED97602/NP_001318864/Q9LVA1/AAY78878/BAA97202/NP_201044;NP_191212/OAP02155/AEE79532/CAB88056;AEE73912/NP_186970/A4VCM0/ABP88115/OAP06289;AAM61656;NP_200951/BAB08499/AAM10058/AED97468/OAO95591/Q9FLJ2/AAK96835;OAO91426;Q9FFI5/NP_197228/BAB10513/AED92405;ANM64153/NP_001326200;AEE33995/NP_001319296/F4HYV5/ANM59940/NP_176457;BAB02506/NP_001030683/AEE75269;BAH30490/…	54.299;54.299;53.9138;54.299;51.2174;51.2174;51.6026;51.6026;50.8322;50.447;49.6766;49.6766;50.0618;50.0618;48.9062;49.2914;49.2914;48.9062;48.9062;48.9062	gi|225898723|dbj|BAH30492.1|hypothetical protein, partial [Arabidopsis thaliana]	Arabidopsis thaliana	1.2e-07	IPR003441;noIPR;noIPR;IPR003441;IPR036093	NAC domain;NAC domain;NAC domain;NAC domain;NAC domain superfamily	PF02365 (PFAM);PTHR31989:SF99 (PANTHER);PTHR31989 (PANTHER);PS51005 (PROSITE_PROFILES);SSF101941 (SUPERFAMILY)	GO:0006355/GO:0003677;;;GO:0006355/GO:0003677;GO:0003677/GO:0006355
[truncated: 342 more rows]
