# Supplementary material for: Genome-wide analysis, expansion and expression of the NAC family under drought and heat stresses in bread wheat (T. aestivum L.)
Source: PLoS One. 2019 Mar 6;14(3):e0213390. doi: 10.1371/journal.pone.0213390 (PMC6402696; doi:10.1371/journal.pone.0213390)
Supplement: S2 Table — (XLSX) [file pone.0213390.s008.xlsx]

## Sheet: S2_Table
Gene	NAC sub-family	Primer sequence (5' to 3')	Forward or Reverse	Amplicon lenght (bp)	Optimal melting temperature (°C)
TraesCS2A01G566300.1	NAC-c	AACCAGAGGCAATCCTACAC	For	211	62
		AGATGCCCTTCTTGCACTC	Rev
TraesCS2A01G566000.1	NAC-c	GCTTCAAGGACCGCAAGTA	For	212	60
		GCTTGTCTGGAGGCGATAC	Rev
TraesCS2A01G101100.1	NAC-d	GGCTACGAAGAAGGGGTACTGG	For	238	64
		TTTGTTGAACACCCGGCAAACA	Rev
TraesCS3A01G077900.1	NAC-d	AACCAACCGAGCCACAAA	For	182	62
		TGTTGATCTTGAGCCTGTACTC	Rev
TraesCS4B01G174000.1	NAC-d	CATCCTCGTCGGAATGAAGAA	For	248	62
		AGTCAGTGATGAAGCCCAAG	Rev
TraesCS4B01G098200.1	NAC-a	AGATCCCGCGGCAAGG	For	187	64
		GAGGAGCTGGAGTCCGTGTG	Rev
TraesCS4D01G176000.1	NAC-d	GCTTCATCGGTGACTTCCTT	For	193	62
		TACGGGCTCGAGTACATCAT	Rev
TraesCS5A01G245900.2	NAC-d	CGCCTCCGTTGTTTCTATCT	For	202	60
		ACCATGAAGCACTGGTCTG	Rev
TraesCS5A01G143200.1	NAC-a	CTCACCGACCTGCTCAAC	For	195	64
		GATGTTCACGTAGCCATTGTTATT	Rev
TraesCS5B01G141900.1	NAC-d	CACCGACTCCATGTTCACTATC	For	173	62
		GATTGAAGCTTCCAGCTGTAGTA	Rev
TraesCS5B01G275200.1	NAC-d	AACAAACCGCGCAACTAATG	For	200	62
		ATTTGGAGGCTGGCTTCAG	Rev
TraesCS5D01G148900.1	NAC-d	GGTGAGCCGGAAAAGGGTCT	For	163	64
		TGTTATCAGCAGCTGGGCGT	Rev
TraesCS6A01G406700.1	NAC-b	AGCAGGCCTAGTCAGATTCGTG	For	234	64
		AAAGAAGAGGTATAGGCCGCCG	Rev
TraesCS6D01G390200.1	NAC-b	TGCTTCCCGTGAGAACCTTTAT	For	191	62
		CCGTGACACGAATCTGACTAGG	Rev
TraesCS7A01G305200.1	NAC-d	TTTAGCGAGCTGGACCTTC	For	191	62
		GCCTTCTTCTCAGGGTTGT	Rev
TraesCS7A01G569100.1	NAC-d	CAGTGTGGCGCTTCCTATTA	For	237	64
		CCTGGGTAGTTGTTCCTTAGC	Rev
TraesCS7B01G056300.1	NAC-d	GAGATCTTCCACCATGTGACTAC	For	210	64
		GCAAACCACATACTCCTCCTT	Rev
TraesCS7B01G100300.1	NAC-d	AGAATCATCGCCACCAGATG	For	203	62
		TGCACCACCATTTCCCTAAA	Rev
TraesCS7D01G315100.1	NAC-e	CATCTGCTCTCAAGGCGTATAA	For	195	62
		CTTTGAGGTGGTGGTGGTAG	Rev
TraesCS3B01G407600.1	NAC-e	CTTGTGTCGACTTTACACCAAATC	For	219	62
		GCAGCCAATGTGGCAATATC	Rev
TraesCS3B01G303800.1	NAC-h	CTCCGCGTCCACTTCAGGTAC	For	165	64
		GGGATTCGGGGAAGATGAGCAG	Rev
TraesCS5B01G142100.1	NAC-a	GACGACCACCTCCAGTTGCA	For	169	64
		TTTCGGGAGGCAGCTGGTAG	Rev
TraesCS5D01G148800.1	NAC-a	CCTCACCGACCTGCTCAACA	For	231	64
		TCATCTACATGCGCCTCGGG	Rev
PDI intron		CTTATGCAATCCAATGCTGG	For	250	56
		TCTATGGTTCTGAAGAGGACC	Rev
Ta2776		CGATTCAGAGCAGCGTATTGTTG	For	242	64
		AGTTGGTCGGGTCTCTTCTAAATG	Rev
Ta2991		GCTCTCCAACAACATTGCCAAC	For	165	66
		GCTTCTGCCTGTCACATACGC	Rev
Ta54227		CAAATACGCCATCAGGGAGAACATC	For	227	66
		CGCTGCCGAAACCACGAGAC	Rev
