# Supplementary material for: Genome-wide analysis, expansion and expression of the NAC family under drought and heat stresses in bread wheat (T. aestivum L.)
Source: PLoS One. 2019 Mar 6;14(3):e0213390. doi: 10.1371/journal.pone.0213390 (PMC6402696; doi:10.1371/journal.pone.0213390)
Supplement: S6 Table — (XLSX) [file pone.0213390.s012.xlsx]

## Sheet: S6_Table
Gene specific expression	Stress condition		Transcript	logFC	adjusted P.Value
heat_specific	heat_1_hour	down-regulated	TraesCS2A01G338300.1	-3.50396	0.0198685
heat_specific	heat_1_hour	down-regulated	TraesCS2B01G343600.1	-2.31264	0.014593
heat_specific	heat_1_hour	down-regulated	TraesCS1B01G277300.1	-1.40773	0.00193551
heat_specific	heat_1_hour	up-regulated	TraesCS2D01G361500.1	1.39795	0.0282265
heat_specific	heat_1_hour	up-regulated	TraesCS4A01G130600.1	1.81656	0.000212737
heat_specific	heat_1_hour	up-regulated	TraesCS5B01G104200.1	2.89806	0.0020603
heat_specific	heat_6_hour	down-regulated	TraesCS2B01G355600.1	-2.64338	0.00153436
heat_specific	heat_6_hour	down-regulated	TraesCS2B01G376900.1	-1.96752	0.00262289
heat_specific	heat_6_hour	down-regulated	TraesCS2B01G343600.1	-1.87404	0.00549826
heat_specific	heat_6_hour	up-regulated	TraesCS1B01G272600.1	1.49767	0.0279624
heat_specific	heat_6_hour	up-regulated	TraesCS5B01G104200.1	2.58246	0.00298736
Drought_specific	drought_1_hour	down-regulated	TraesCS3B01G371200.1	-2.03787	0.000913871
Drought_specific	drought_1_hour	up-regulated	TraesCS4A01G219700.1	1.36359	0.0237245
Drought_specific	drought_1_hour	up-regulated	TraesCS6D01G140200	1.78652	0.0035042
Drought_specific	drought_1_hour	up-regulated	TraesCS4A01G421300.1	2.01528	0.00203989
Drought_specific	drought_1_hour	up-regulated	TraesCS7D01G452500.1	2.042	7.42968e-05
Drought_specific	drought_1_hour	up-regulated	TraesCS7A01G464800.1	2.11203	0.0119647
Drought_specific	drought_1_hour	up-regulated	TraesCS5B01G126300.1	2.94923	1.57224e-05
Drought_specific	drought_1_hour	up-regulated	TraesCS4A01G421100.1	3.22929	0.00851067
Drought_specific	drought_1_hour	up-regulated	TraesCS1B01G285100.1	4.13556	0.00229969
Drought_specific	drought_1_hour	up-regulated	TraesCS1A01G275900.1	5.60114	5.41363e-07
Drought_specific	drought_1_hour	up-regulated	TraesCS1A01G276000.1	6.52873	1.87215e-05
Drought_specific	drought_1_hour	up-regulated	TraesCS1D01G275500.1	6.69994	4.342e-06
Drought_specific	drought_6_hour	down-regulated	TraesCS2A01G566300.1	-4.35003	0.00292311
Drought_specific	drought_6_hour	down-regulated	TraesCS3B01G371200.1	-3.03885	1.02727e-05
Drought_specific	drought_6_hour	down-regulated	TraesCS2A01G326300.2	-2.69868	0.0161915
Drought_specific	drought_6_hour	down-regulated	TraesCS3A01G485400.1	-2.24288	0.0488128
Drought_specific	drought_6_hour	up-regulated	TraesCS3D01G431700.1	1.62779	0.000398372
Drought_specific	drought_6_hour	up-regulated	TraesCS7D01G452500.1	1.78411	0.000582632
Drought_specific	drought_6_hour	up-regulated	TraesCS3A01G438900.1	2.1705	1.3481e-07
Drought_specific	drought_6_hour	up-regulated	TraesCS4A01G219700.1	2.31107	6.26437e-09
Drought_specific	drought_6_hour	up-regulated	TraesCS3A01G406000.1	2.46261	3.32714e-10
Drought_specific	drought_6_hour	up-regulated	TraesCS3B01G439600.1	2.57677	2.18704e-11
Drought_specific	drought_6_hour	up-regulated	TraesCS6D01G362900.1	2.84717	2.12963e-06
Drought_specific	drought_6_hour	up-regulated	TraesCS6B01G416300.1	3.05579	0.000274732
Drought_specific	drought_6_hour	up-regulated	TraesCS3B01G472800.1	3.44539	2.03704e-11
Drought_specific	drought_6_hour	up-regulated	TraesCS3B01G093300.1	3.61917	2.5304e-08
Drought_specific	drought_6_hour	up-regulated	TraesCS2D01G100600.1	4.72795	0.000362568
Drought_specific	drought_6_hour	up-regulated	TraesCS2A01G101000.1	4.85453	0.000436072
Drought_specific	drought_6_hour	up-regulated	TraesCS2D01G100700.1	5.12758	1.04999e-08
Drought_specific	drought_6_hour	up-regulated	TraesCS2A01G306800	5.42761	5.48177e-05
Drought_specific	drought_6_hour	up-regulated	TraesCS2D01G100800.1	5.73225	1.09684e-05
Drought_specific	drought_6_hour	up-regulated	TraesCS2B01G118200.1	9.12998	2.62416e-07
Heat&Drought_specific	Heat_drought_1_hour	down-regulated	TraesCS5A01G411700.1	-3.46161	0.0235381
Heat&Drought_specific	Heat_drought_1_hour	down-regulated	TraesCS6A01G146100.1	-3.0948	0.00181594
Heat&Drought_specific	Heat_drought_1_hour	up-regulated	TraesCS7D01G295100	1.74232	4.02568e-07
Heat&Drought_specific	Heat_drought_1_hour	up-regulated	TraesCS7A01G299600.3	1.7437	2.52802e-07
Heat&Drought_specific	Heat_drought_1_hour	up-regulated	TraesCS7A01G068000.1	1.91367	0.0101417
Heat&Drought_specific	Heat_drought_1_hour	up-regulated	TraesCS3D01G183900.2	1.95848	1.55218e-07
Heat&Drought_specific	Heat_drought_1_hour	up-regulated	TraesCS3A01G176500.1	1.95895	4.59822e-09
Heat&Drought_specific	Heat_drought_1_hour	up-regulated	TraesCS3B01G421300.1	2.17444	0.00411158
Heat&Drought_specific	Heat_drought_1_hour	up-regulated	TraesCS3B01G208300.2	2.21204	4.22275e-10
Heat&Drought_specific	Heat_drought_6-hour	down-regulated	TraesCS5A01G411700.1	-5.51749	0.000231741
Heat&Drought_specific	Heat_drought_6-hour	down-regulated	TraesCS2D01G334800.1	-2.53403	0.0306848
Heat&Drought_specific	Heat_drought_6-hour	down-regulated	TraesCS2A01G566100	-1.5921	0.0141039
Heat&Drought_specific	Heat_drought_6-hour	up-regulated	TraesCS7A01G299600.3	1.25167	0.00718244
Heat&Drought_specific	Heat_drought_6-hour	up-regulated	TraesCS3A01G176500.1	1.27205	0.0031189
Heat&Drought_specific	Heat_drought_6-hour	up-regulated	TraesCS3D01G183900.2	1.27962	0.0146953
Heat&Drought_specific	Heat_drought_6-hour	up-regulated	TraesCS7D01G295100	1.47876	3.9522e-05
Heat&Drought_specific	Heat_drought_6-hour	up-regulated	TraesCS3D01G398200.1	1.51922	0.0121853
Heat&Drought_specific	Heat_drought_6-hour	up-regulated	TraesCS3B01G208300.2	1.74573	1.99913e-07
