# Supplementary material for: Genome-wide analysis, expansion and expression of the NAC family under drought and heat stresses in bread wheat (T. aestivum L.)
Source: PLoS One. 2019 Mar 6;14(3):e0213390. doi: 10.1371/journal.pone.0213390 (PMC6402696; doi:10.1371/journal.pone.0213390)
Supplement: S7 Table — The preferential expression have been verified by a Student Test, with an e-value threshold at 0.05. (XLSX) [file pone.0213390.s013.xlsx]

## Sheet: S7_Table
DEG identified from ExpVip data	Conditions of differential expression from ExpVip data	Organ of preferential expression from the data of this study (Specific expression means that the expression is 10 times higher in the organ than the other, regardless of stages and conditions)	Stage of preferential expression from the data of this study, regardless of organs and conditions (x = no preferential stage)	Condition of preferential expression from the data of this study, regardless of stages and organs (x = no preferential stage)	Examples of orthologous genes described in the literature ( "/" = synonyms , ";" = separator between 2 genes)	References
TraesCS6A01G406700.1	Heat choc 1h + 6h	Grain	450°Cd	Drought
TraesCS2A01G101100.1	Heat choc 1h	Leaf	450°Cd	Drought	TaGRAB2	[39]
TraesCS3B01G303800.1	Heat choc 1h + 6h	Leaf	450°Cd	Drought
TraesCS4B01G174000.1	Heat choc 1h	Leaf	450°Cd	Drought	ONAC039/ONAC39/NAC39/OsCUC1	[87]
TraesCS5A01G143200.1	Heat choc 1h + 6h	Leaf	450°Cd	Drought	TaNAC69; TaNAC29; OsNAC10/ONAC122/NAC122; ONAC131	[85]; [65]; [87]
TraesCS5D01G148800.1	Drought 1h + 6h	Leaf	450°Cd	Drought	TaNAC69; TaNAC29; OsNAC10/ONAC122/NAC122; ONAC131	[85]; [65]; [87]
TraesCS6D01G390200.1	Heat choc 1h + 6h	Leaf	450°Cd	Drought
TraesCS4D01G176000.1	Heat choc 1h + 6h	Leaf (specific)	450°Cd	Drought	ONAC039/ONAC39/NAC39/OsCUC1; RhNAC100	[87]; [82]
TraesCS5B01G142100.1	Drought 1h + 6h	Leaf (specific)	450°Cd	Drought	TaNAC69; TaNAC29; OsNAC10/ONAC122/NAC122; ONAC131	[85]; [65]; [87]
TraesCS5B01G141900.1	Heat choc 1h + 6h	Leaf	x	Drought	TaNAC8	[93]
TraesCS5D01G148900.1	Heat choc 1h + 6h	Leaf	x	Drought	TaNAC8	[93]
TraesCS3B01G407600.1	Leaf + Drought 1h	Leaf (specific)	x	Drought	ONAC059/ONAC59	[87]
TraesCS2A01G566000.1	Leaf	Leaf (specific)	x	Irrigated
TraesCS7A01G305200.1	Leaf	Leaf (specific)	x	Irrigated	TaNAC1/TaNAC-S; OMTN6/ONAC104	[40]; [37]; [96]
TraesCS2A01G566300.1	Leaf	Leaf (specific)	220°Cd	x
TraesCS3A01G077900.1	Grain	Grain (specific)	450°Cd	x	HvNAC019	[83]
TraesCS5A01G245900.2	Grain	Grain (specific)	450°Cd	x
TraesCS7A01G569100.1	Grain	Grain (specific)	450°Cd	x	ONAC026; ONAC020	[24]
TraesCS7B01G056300.1	Grain	Grain (specific)	450°Cd	x
TraesCS7B01G100300.1	Grain	Grain (specific)	450°Cd	x
TraesCS7D01G315100.1	Leaf	Leaf (specific)	450°Cd	x
TraesCS5B01G275200.1	Heat choc 6h + Root	Grain	x	x	OsNAM/OMTN5/ONAC092/ONAC92/NAC92/CUC2; ONAC072/ONAC72	[94]; [87]
TraesCS4B01G098200.1	Heat choc 1h + 6h	Leaf	x	x	OsNAC5/NAC71/ONAC071/ONAC009/ONAC9/ONAC020/ONAC20/OnNAC5	[95]
